# Supplementary material for: 6-[4-(Diphenyl­amino)­phen­yl]quinoline 1-oxide
Source: Acta Crystallogr Sect E Struct Rep Online. 2012 Jul 25;68(Pt 8):o2543. doi: 10.1107/S1600536812031662 (PMC3414988; doi:10.1107/S1600536812031662)
Supplement: Supplementary file 1 [file e-68-o2543-sup1.cif]

##############################################################################
#                                                                            #
# This CIF contains the data in a paper accepted for publication in          #
# Acta Crystallographica Section E. It conforms to the requirements of       #
# Notes for Authors for Acta Crystallographica Section E, and has been       #
# peer reviewed under the auspices of the IUCr Commission on Journals.       #
#                                                                            #
# Full details of the Crystallographic Information File format               #
# are given in the paper "The Crystallographic Information File (CIF):       #
# a New Standard Archive File for Crystallography" by S. R. Hall, F. H.      #
# Allen and I. D. Brown [Acta Cryst. (1991), A47, 655-685].                  #
#                                                                            #
# The current version of the core CIF dictionary is obtainable from          #
# ftp://ftp.iucr.org/pub/cif_core.dic.                                       #
#                                                                            #
# Software is freely available for graphical display of the structure(s)     #
# in this CIF. For information consult the CIF software page                 #
# http://www.iucr.org/resources/cif/software.                                #
#                                                                            #
# This file may be used for bona fide research purposes within the           #
# scientific community so long as proper attribution is given to the journal # 
# article from which it was obtained.                                        #
#                                                                            #
##############################################################################
data_global
_audit_creation_method     'from SHELXL97 CIF and IUCr SHELXL97-template'
_journal_date_recd_electronic     2012-05-29
_journal_date_accepted     2012-07-11
_journal_name_full     'Acta Crystallographica, Section E'
_journal_year     2012
_journal_volume     68
_journal_issue      8
_journal_page_first     o2543
_journal_page_last     o2543
_journal_paper_category     QO
_journal_paper_doi     10.1107/S1600536812031662
_journal_coeditor_code     PV2553
_publ_contact_author_name     'Guan, Jian-Ning'
_publ_contact_author_address
;
College of  Science
Nanjing University of Technology
Xinmofan Road No. 5 Nanjing
Nanjing 210009
People's Republic of China
;
_publ_contact_author_email     guan@njut.edu.cn
_publ_contact_author_fax     '86 25  83587446'
_publ_contact_author_phone     '86 25  83587446'
_publ_section_title
;
6-[4-(Diphenylamino)phenyl]quinoline 1-oxide
;
loop_
    _publ_author_name
    _publ_author_address
    'Li-Zhi Wang'
;
College of Science
Nanjing University of Technology
Xinmofan Road No. 5 Nanjing
Nanjing 210009
People's Republic of China
;
    'Yun Chi'
;
College of Science
Nanjing University of Technology
Xinmofan Road No. 5 Nanjing
Nanjing 210009
People's Republic of China
;
    'Xiang-Xiang Li'
;
College of Science
Nanjing University of Technology
Xinmofan Road No. 5 Nanjing
Nanjing 210009
People's Republic of China
;
    'Jian-Ning Guan'
;
College of Science
Nanjing University of Technology
Xinmofan Road No. 5 Nanjing
Nanjing 210009
People's Republic of China
;
data_I
_audit_creation_method     SHELXL97
_chemical_name_systematic
;
6-[4-(Diphenylamino)phenyl]quinoline 1-oxide
;
_chemical_name_common     ?
_chemical_formula_moiety     'C27 H20 N2 O'
_chemical_formula_sum     'C27 H20 N2 O'
_chemical_formula_iupac     'C27 H20 N2 O'
_chemical_formula_weight     388.45
_chemical_melting_point     ?
_symmetry_cell_setting     monoclinic
_symmetry_space_group_name_H-M     'P 21/c'
_symmetry_space_group_name_Hall     '-P 2ybc'
loop_
    _symmetry_equiv_pos_as_xyz
    'x, y, z'
    '-x, y+1/2, -z+1/2'
    '-x, -y, -z'
    'x, -y-1/2, z-1/2'
_cell_length_a     16.774(3)
_cell_length_b     9.6130(19)
_cell_length_c     13.253(3)
_cell_angle_alpha     90.00
_cell_angle_beta     107.05(3)
_cell_angle_gamma     90.00
_cell_volume     2043.1(7)
_cell_formula_units_Z     4
_cell_measurement_reflns_used     25
_cell_measurement_theta_min     9
_cell_measurement_theta_max     13
_cell_measurement_temperature     293(2)
_exptl_crystal_description     block
_exptl_crystal_colour     colourless
_exptl_crystal_size_max     0.30
_exptl_crystal_size_mid     0.20
_exptl_crystal_size_min     0.10
_exptl_crystal_density_diffrn     1.263
_exptl_crystal_density_meas     ?
_exptl_crystal_density_method     'not measured'
_exptl_crystal_F_000     816
_exptl_absorpt_coefficient_mu     0.077
_exptl_absorpt_correction_type     psi-scan
_exptl_absorpt_process_details     '(North <i>et al.</i>, 1968)'
_exptl_absorpt_correction_T_min     0.9772
_exptl_absorpt_correction_T_max     0.9923
_exptl_special_details     ?
_diffrn_ambient_temperature     293(2)
_diffrn_radiation_type     MoK\a
_diffrn_radiation_wavelength     0.71073
_diffrn_radiation_source     'fine-focus sealed tube'
_diffrn_radiation_monochromator     graphite
_diffrn_measurement_device_type     'Enraf--Nonius CAD-4'
_diffrn_measurement_method     \w/2\q
_diffrn_detector_area_resol_mean     ?
_diffrn_reflns_number     3881
_diffrn_reflns_av_R_equivalents     0.0719
_diffrn_reflns_av_sigmaI/netI     0.0513
_diffrn_reflns_theta_min     1.27
_diffrn_reflns_theta_max     25.37
_diffrn_reflns_theta_full     25.37
_diffrn_measured_fraction_theta_max     0.999
_diffrn_measured_fraction_theta_full     0.999
_diffrn_reflns_limit_h_min     -20
_diffrn_reflns_limit_h_max     0
_diffrn_reflns_limit_k_min     0
_diffrn_reflns_limit_k_max     11
_diffrn_reflns_limit_l_min     -15
_diffrn_reflns_limit_l_max     15
_diffrn_standards_number     3
_diffrn_standards_interval_count     200
_diffrn_standards_interval_time     2
_diffrn_standards_decay_%     1
_refine_special_details
;
Refinement of F^2^ against ALL reflections. The weighted R-factor wR and
goodness of fit S are based on F^2^, conventional R-factors R are based
on F, with F set to zero for negative F^2^. The threshold expression of
F^2^ > 2sigma(F^2^) is used only for calculating R-factors(gt) etc. and is
not relevant to the choice of reflections for refinement. R-factors based
on F^2^ are statistically about twice as large as those based on F, and
R-factors based on ALL data will be even larger.
;
_reflns_number_total     3747
_reflns_number_gt     2263
_reflns_threshold_expression     I>2\s(I)
_refine_ls_structure_factor_coef     Fsqd
_refine_ls_matrix_type     full
_refine_ls_R_factor_all     0.1026
_refine_ls_R_factor_gt     0.0581
_refine_ls_wR_factor_gt     0.1359
_refine_ls_wR_factor_ref     0.1555
_refine_ls_goodness_of_fit_ref     1.002
_refine_ls_restrained_S_all     1.002
_refine_ls_number_reflns     3747
_refine_ls_number_parameters     271
_refine_ls_number_restraints     0
_refine_ls_hydrogen_treatment     constr
_refine_ls_weighting_scheme     calc
_refine_ls_weighting_details
               'calc w = 1/[\s^2^(Fo^2^)+(0.0780P)^2^] where P=(Fo^2^+2Fc^2^)/3'
_atom_sites_solution_hydrogens     geom
_atom_sites_solution_primary     direct
_atom_sites_solution_secondary     difmap
_refine_ls_shift/su_max     0.000
_refine_ls_shift/su_mean     0.000
_refine_diff_density_max     0.201
_refine_diff_density_min     -0.157
_refine_ls_extinction_method     none
_refine_ls_extinction_coef     ?
loop_
    _atom_type_symbol
    _atom_type_description
    _atom_type_scat_dispersion_real
    _atom_type_scat_dispersion_imag
    _atom_type_scat_source
    'C' 'C' 0.0033 0.0016
                         'International Tables Vol C Tables 4.2.6.8 and 6.1.1.4'
    'H' 'H' 0.0000 0.0000
                         'International Tables Vol C Tables 4.2.6.8 and 6.1.1.4'
    'N' 'N' 0.0061 0.0033
                         'International Tables Vol C Tables 4.2.6.8 and 6.1.1.4'
    'O' 'O' 0.0106 0.0060
                         'International Tables Vol C Tables 4.2.6.8 and 6.1.1.4'
_computing_data_collection     'CAD-4 EXPRESS (Enraf--Nonius, 1994)'
_computing_cell_refinement     'CAD-4 EXPRESS (Enraf--Nonius, 1994)'
_computing_data_reduction     'XCAD4 (Harms & Wocadlo, 1995)'
_computing_structure_solution     'SHELXS97 (Sheldrick, 2008)'
_computing_structure_refinement     'SHELXL97 (Sheldrick, 2008)'
_computing_molecular_graphics     'SHELXTL (Sheldrick, 2008)'
_computing_publication_material     'PLATON (Spek, 2009)'
loop_
    _atom_site_type_symbol
    _atom_site_label
    _atom_site_fract_x
    _atom_site_fract_y
    _atom_site_fract_z
    _atom_site_U_iso_or_equiv
    _atom_site_adp_type
    _atom_site_calc_flag
    _atom_site_refinement_flags
    _atom_site_occupancy
    _atom_site_symmetry_multiplicity
    _atom_site_disorder_assembly
    _atom_site_disorder_group
    O O 0.46148(12) -0.0633(2) -0.26382(13) 0.0624(5) Uani d . 1 1 . .
    N N1 0.17381(14) 0.1024(2) 0.34131(16) 0.0563(6) Uani d . 1 1 . .
    C C1 0.22097(18) 0.0401(3) 0.5285(2) 0.0637(8) Uani d . 1 1 . .
    H H1A 0.2412 0.1298 0.5452 0.076 Uiso calc R 1 1 . .
    N N2 0.47292(13) -0.1387(2) -0.17945(15) 0.0471(5) Uani d . 1 1 . .
    C C2 0.2295(2) -0.0578(4) 0.6077(2) 0.0727(9) Uani d . 1 1 . .
    H H2A 0.2556 -0.0333 0.6775 0.087 Uiso calc R 1 1 . .
    C C3 0.1999(2) -0.1898(3) 0.5843(3) 0.0747(9) Uani d . 1 1 . .
    H H3A 0.2055 -0.2551 0.6378 0.090 Uiso calc R 1 1 . .
    C C4 0.1622(2) -0.2248(3) 0.4821(3) 0.0796(9) Uani d . 1 1 . .
    H H4A 0.1420 -0.3146 0.4657 0.096 Uiso calc R 1 1 . .
    C C5 0.1536(2) -0.1290(3) 0.4029(2) 0.0670(8) Uani d . 1 1 . .
    H H5A 0.1279 -0.1549 0.3333 0.080 Uiso calc R 1 1 . .
    C C6 0.18249(16) 0.0043(3) 0.42509(19) 0.0497(7) Uani d . 1 1 . .
    C C7 0.12495(15) 0.2234(3) 0.33659(18) 0.0471(6) Uani d . 1 1 . .
    C C8 0.13847(16) 0.3420(3) 0.2849(2) 0.0538(7) Uani d . 1 1 . .
    H H8A 0.1800 0.3422 0.2514 0.065 Uiso calc R 1 1 . .
    C C9 0.09116(19) 0.4601(3) 0.2823(2) 0.0653(8) Uani d . 1 1 . .
    H H9A 0.1002 0.5384 0.2459 0.078 Uiso calc R 1 1 . .
    C C10 0.0310(2) 0.4622(3) 0.3332(2) 0.0721(9) Uani d . 1 1 . .
    H H10A -0.0001 0.5426 0.3325 0.086 Uiso calc R 1 1 . .
    C C11 0.01655(17) 0.3467(3) 0.3850(2) 0.0667(8) Uani d . 1 1 . .
    H H11A -0.0246 0.3487 0.4191 0.080 Uiso calc R 1 1 . .
    C C12 0.06248(16) 0.2266(3) 0.3871(2) 0.0572(7) Uani d . 1 1 . .
    H H12A 0.0519 0.1481 0.4221 0.069 Uiso calc R 1 1 . .
    C C13 0.21718(15) 0.0743(3) 0.26611(19) 0.0475(6) Uani d . 1 1 . .
    C C14 0.29592(17) 0.0150(3) 0.29892(19) 0.0558(7) Uani d . 1 1 . .
    H H14A 0.3203 -0.0034 0.3702 0.067 Uiso calc R 1 1 . .
    C C15 0.33867(16) -0.0169(3) 0.22768(19) 0.0539(7) Uani d . 1 1 . .
    H H15A 0.3917 -0.0554 0.2519 0.065 Uiso calc R 1 1 . .
    C C16 0.30402(15) 0.0074(3) 0.12001(18) 0.0429(6) Uani d . 1 1 . .
    C C17 0.22541(15) 0.0677(2) 0.08783(19) 0.0452(6) Uani d . 1 1 . .
    H H17A 0.2012 0.0869 0.0166 0.054 Uiso calc R 1 1 . .
    C C18 0.18226(15) 0.0998(3) 0.15911(19) 0.0485(6) Uani d . 1 1 . .
    H H18A 0.1293 0.1389 0.1351 0.058 Uiso calc R 1 1 . .
    C C19 0.34862(14) -0.0321(2) 0.04275(18) 0.0426(6) Uani d . 1 1 . .
    C C20 0.39816(15) -0.1491(2) 0.05721(18) 0.0454(6) Uani d . 1 1 . .
    H H20A 0.4031 -0.2046 0.1162 0.054 Uiso calc R 1 1 . .
    C C21 0.44174(14) -0.1874(2) -0.01543(18) 0.0420(6) Uani d . 1 1 . .
    C C22 0.43129(14) -0.1041(2) -0.10499(17) 0.0411(6) Uani d . 1 1 . .
    C C23 0.38061(15) 0.0147(3) -0.12111(18) 0.0463(6) Uani d . 1 1 . .
    H H23A 0.3742 0.0696 -0.1807 0.056 Uiso calc R 1 1 . .
    C C24 0.34094(15) 0.0486(3) -0.04859(18) 0.0464(6) Uani d . 1 1 . .
    H H24A 0.3076 0.1277 -0.0595 0.056 Uiso calc R 1 1 . .
    C C25 0.49522(16) -0.3042(2) 0.0002(2) 0.0498(6) Uani d . 1 1 . .
    H H25A 0.5029 -0.3606 0.0593 0.060 Uiso calc R 1 1 . .
    C C26 0.53503(16) -0.3321(3) -0.0729(2) 0.0521(7) Uani d . 1 1 . .
    H H26A 0.5707 -0.4082 -0.0634 0.062 Uiso calc R 1 1 . .
    C C27 0.52346(16) -0.2490(3) -0.1614(2) 0.0522(7) Uani d . 1 1 . .
    H H27A 0.5519 -0.2708 -0.2100 0.063 Uiso calc R 1 1 . .
loop_
    _atom_site_aniso_label
    _atom_site_aniso_U_11
    _atom_site_aniso_U_22
    _atom_site_aniso_U_33
    _atom_site_aniso_U_12
    _atom_site_aniso_U_13
    _atom_site_aniso_U_23
    O 0.0795(13) 0.0698(13) 0.0483(11) 0.0007(11) 0.0350(10) 0.0082(9)
    N1 0.0731(15) 0.0497(13) 0.0605(14) 0.0173(11) 0.0418(12) 0.0101(11)
    C1 0.076(2) 0.0584(18) 0.0597(18) -0.0005(15) 0.0241(16) -0.0076(14)
    N2 0.0530(13) 0.0484(13) 0.0458(12) -0.0104(11) 0.0237(10) -0.0059(10)
    C2 0.089(2) 0.080(2) 0.0463(16) 0.0161(19) 0.0160(16) 0.0009(16)
    C3 0.094(2) 0.068(2) 0.070(2) 0.0229(19) 0.0360(19) 0.0199(17)
    C4 0.109(3) 0.0521(18) 0.076(2) -0.0056(18) 0.024(2) 0.0076(16)
    C5 0.088(2) 0.0549(19) 0.0540(17) -0.0036(16) 0.0154(16) -0.0014(14)
    C6 0.0578(16) 0.0510(16) 0.0478(15) 0.0084(13) 0.0272(13) 0.0023(13)
    C7 0.0494(15) 0.0502(15) 0.0437(14) 0.0035(13) 0.0169(12) -0.0062(12)
    C8 0.0576(17) 0.0519(16) 0.0567(16) 0.0043(13) 0.0243(13) -0.0005(13)
    C9 0.075(2) 0.0537(18) 0.0669(19) 0.0112(16) 0.0198(16) 0.0018(14)
    C10 0.068(2) 0.070(2) 0.077(2) 0.0271(17) 0.0189(17) -0.0024(17)
    C11 0.0471(16) 0.086(2) 0.073(2) 0.0103(16) 0.0255(15) -0.0120(17)
    C12 0.0529(16) 0.0635(18) 0.0618(17) -0.0021(14) 0.0272(14) -0.0056(14)
    C13 0.0518(15) 0.0479(15) 0.0495(15) 0.0058(13) 0.0250(12) 0.0010(12)
    C14 0.0594(17) 0.0701(18) 0.0408(14) 0.0126(15) 0.0190(13) 0.0014(13)
    C15 0.0465(15) 0.0670(18) 0.0503(15) 0.0106(13) 0.0174(12) 0.0012(13)
    C16 0.0466(14) 0.0422(13) 0.0429(13) -0.0006(12) 0.0178(11) -0.0025(11)
    C17 0.0473(14) 0.0470(14) 0.0427(13) 0.0035(12) 0.0154(11) 0.0027(11)
    C18 0.0459(14) 0.0528(15) 0.0522(15) 0.0081(12) 0.0227(12) 0.0028(12)
    C19 0.0398(13) 0.0449(14) 0.0448(14) -0.0029(11) 0.0151(11) -0.0030(11)
    C20 0.0495(14) 0.0486(15) 0.0407(13) -0.0009(13) 0.0175(11) 0.0047(11)
    C21 0.0432(13) 0.0398(14) 0.0459(14) -0.0055(11) 0.0175(11) -0.0028(11)
    C22 0.0441(13) 0.0425(14) 0.0394(13) -0.0085(11) 0.0168(11) -0.0066(11)
    C23 0.0470(14) 0.0505(15) 0.0427(13) -0.0033(12) 0.0153(11) 0.0069(11)
    C24 0.0446(14) 0.0460(15) 0.0513(14) 0.0036(12) 0.0181(12) 0.0026(12)
    C25 0.0589(16) 0.0408(14) 0.0541(15) -0.0003(13) 0.0232(13) -0.0004(12)
    C26 0.0572(16) 0.0432(15) 0.0604(17) 0.0019(13) 0.0246(14) -0.0075(13)
    C27 0.0579(16) 0.0487(16) 0.0585(16) -0.0062(14) 0.0305(13) -0.0136(13)
_geom_special_details
;
 All esds (except the esd in the dihedral angle between two l.s. planes)
 are estimated using the full covariance matrix.  The cell esds are taken
 into account individually in the estimation of esds in distances, angles
 and torsion angles; correlations between esds in cell parameters are only
 used when they are defined by crystal symmetry.  An approximate (isotropic)
 treatment of cell esds is used for estimating esds involving l.s. planes.
;
loop_
    _geom_bond_atom_site_label_1
    _geom_bond_atom_site_label_2
    _geom_bond_site_symmetry_2
    _geom_bond_distance
    _geom_bond_publ_flag
    O N2 . 1.299(2) ?
    N1 C7 . 1.414(3) ?
    N1 C13 . 1.421(3) ?
    N1 C6 . 1.431(3) ?
    C1 C6 . 1.377(4) ?
    C1 C2 . 1.385(4) ?
    C1 H1A . 0.9300 ?
    N2 C27 . 1.334(3) ?
    N2 C22 . 1.406(3) ?
    C2 C3 . 1.365(4) ?
    C2 H2A . 0.9300 ?
    C3 C4 . 1.359(4) ?
    C3 H3A . 0.9300 ?
    C4 C5 . 1.371(4) ?
    C4 H4A . 0.9300 ?
    C5 C6 . 1.371(4) ?
    C5 H5A . 0.9300 ?
    C7 C8 . 1.383(3) ?
    C7 C12 . 1.400(3) ?
    C8 C9 . 1.380(4) ?
    C8 H8A . 0.9300 ?
    C9 C10 . 1.369(4) ?
    C9 H9A . 0.9300 ?
    C10 C11 . 1.363(4) ?
    C10 H10A . 0.9300 ?
    C11 C12 . 1.384(4) ?
    C11 H11A . 0.9300 ?
    C12 H12A . 0.9300 ?
    C13 C14 . 1.386(3) ?
    C13 C18 . 1.388(3) ?
    C14 C15 . 1.377(3) ?
    C14 H14A . 0.9300 ?
    C15 C16 . 1.394(3) ?
    C15 H15A . 0.9300 ?
    C16 C17 . 1.388(3) ?
    C16 C19 . 1.484(3) ?
    C17 C18 . 1.383(3) ?
    C17 H17A . 0.9300 ?
    C18 H18A . 0.9300 ?
    C19 C20 . 1.379(3) ?
    C19 C24 . 1.411(3) ?
    C20 C21 . 1.417(3) ?
    C20 H20A . 0.9300 ?
    C21 C22 . 1.399(3) ?
    C21 C25 . 1.414(3) ?
    C22 C23 . 1.402(3) ?
    C23 C24 . 1.359(3) ?
    C23 H23A . 0.9300 ?
    C24 H24A . 0.9300 ?
    C25 C26 . 1.355(3) ?
    C25 H25A . 0.9300 ?
    C26 C27 . 1.386(4) ?
    C26 H26A . 0.9300 ?
    C27 H27A . 0.9300 ?
loop_
    _geom_angle_atom_site_label_1
    _geom_angle_atom_site_label_2
    _geom_angle_atom_site_label_3
    _geom_angle_site_symmetry_1
    _geom_angle_site_symmetry_3
    _geom_angle
    _geom_angle_publ_flag
    C7 N1 C13 . . 122.3(2) ?
    C7 N1 C6 . . 120.13(19) ?
    C13 N1 C6 . . 117.5(2) ?
    C6 C1 C2 . . 119.9(3) ?
    C6 C1 H1A . . 120.0 ?
    C2 C1 H1A . . 120.0 ?
    O N2 C27 . . 121.6(2) ?
    O N2 C22 . . 119.6(2) ?
    C27 N2 C22 . . 118.9(2) ?
    C3 C2 C1 . . 120.7(3) ?
    C3 C2 H2A . . 119.7 ?
    C1 C2 H2A . . 119.7 ?
    C4 C3 C2 . . 119.2(3) ?
    C4 C3 H3A . . 120.4 ?
    C2 C3 H3A . . 120.4 ?
    C3 C4 C5 . . 120.7(3) ?
    C3 C4 H4A . . 119.6 ?
    C5 C4 H4A . . 119.6 ?
    C4 C5 C6 . . 120.8(3) ?
    C4 C5 H5A . . 119.6 ?
    C6 C5 H5A . . 119.6 ?
    C5 C6 C1 . . 118.7(3) ?
    C5 C6 N1 . . 120.0(2) ?
    C1 C6 N1 . . 121.3(3) ?
    C8 C7 C12 . . 118.3(2) ?
    C8 C7 N1 . . 121.5(2) ?
    C12 C7 N1 . . 120.2(2) ?
    C9 C8 C7 . . 120.9(2) ?
    C9 C8 H8A . . 119.5 ?
    C7 C8 H8A . . 119.5 ?
    C10 C9 C8 . . 120.1(3) ?
    C10 C9 H9A . . 119.9 ?
    C8 C9 H9A . . 119.9 ?
    C11 C10 C9 . . 120.1(3) ?
    C11 C10 H10A . . 120.0 ?
    C9 C10 H10A . . 120.0 ?
    C10 C11 C12 . . 120.7(3) ?
    C10 C11 H11A . . 119.7 ?
    C12 C11 H11A . . 119.7 ?
    C11 C12 C7 . . 119.9(3) ?
    C11 C12 H12A . . 120.0 ?
    C7 C12 H12A . . 120.0 ?
    C14 C13 C18 . . 118.1(2) ?
    C14 C13 N1 . . 119.6(2) ?
    C18 C13 N1 . . 122.2(2) ?
    C15 C14 C13 . . 121.1(2) ?
    C15 C14 H14A . . 119.5 ?
    C13 C14 H14A . . 119.5 ?
    C14 C15 C16 . . 121.3(2) ?
    C14 C15 H15A . . 119.3 ?
    C16 C15 H15A . . 119.3 ?
    C17 C16 C15 . . 117.3(2) ?
    C17 C16 C19 . . 121.4(2) ?
    C15 C16 C19 . . 121.4(2) ?
    C18 C17 C16 . . 121.6(2) ?
    C18 C17 H17A . . 119.2 ?
    C16 C17 H17A . . 119.2 ?
    C17 C18 C13 . . 120.6(2) ?
    C17 C18 H18A . . 119.7 ?
    C13 C18 H18A . . 119.7 ?
    C20 C19 C24 . . 117.9(2) ?
    C20 C19 C16 . . 121.2(2) ?
    C24 C19 C16 . . 120.9(2) ?
    C19 C20 C21 . . 121.8(2) ?
    C19 C20 H20A . . 119.1 ?
    C21 C20 H20A . . 119.1 ?
    C22 C21 C25 . . 119.7(2) ?
    C22 C21 C20 . . 117.8(2) ?
    C25 C21 C20 . . 122.5(2) ?
    C21 C22 C23 . . 121.0(2) ?
    C21 C22 N2 . . 119.7(2) ?
    C23 C22 N2 . . 119.3(2) ?
    C24 C23 C22 . . 119.2(2) ?
    C24 C23 H23A . . 120.4 ?
    C22 C23 H23A . . 120.4 ?
    C23 C24 C19 . . 122.3(2) ?
    C23 C24 H24A . . 118.9 ?
    C19 C24 H24A . . 118.9 ?
    C26 C25 C21 . . 118.5(2) ?
    C26 C25 H25A . . 120.8 ?
    C21 C25 H25A . . 120.8 ?
    C25 C26 C27 . . 121.0(2) ?
    C25 C26 H26A . . 119.5 ?
    C27 C26 H26A . . 119.5 ?
    N2 C27 C26 . . 122.2(2) ?
    N2 C27 H27A . . 118.9 ?
    C26 C27 H27A . . 118.9 ?
loop_
    _geom_torsion_atom_site_label_1
    _geom_torsion_atom_site_label_2
    _geom_torsion_atom_site_label_3
    _geom_torsion_atom_site_label_4
    _geom_torsion_site_symmetry_1
    _geom_torsion_site_symmetry_2
    _geom_torsion_site_symmetry_3
    _geom_torsion_site_symmetry_4
    _geom_torsion
    _geom_torsion_publ_flag
    C6 C1 C2 C3 . . . . -0.1(4) ?
    C1 C2 C3 C4 . . . . 0.3(5) ?
    C2 C3 C4 C5 . . . . -0.1(5) ?
    C3 C4 C5 C6 . . . . -0.4(5) ?
    C4 C5 C6 C1 . . . . 0.5(4) ?
    C4 C5 C6 N1 . . . . 179.3(3) ?
    C2 C1 C6 C5 . . . . -0.3(4) ?
    C2 C1 C6 N1 . . . . -179.1(2) ?
    C7 N1 C6 C5 . . . . 117.4(3) ?
    C13 N1 C6 C5 . . . . -63.9(3) ?
    C7 N1 C6 C1 . . . . -63.8(3) ?
    C13 N1 C6 C1 . . . . 114.9(3) ?
    C13 N1 C7 C8 . . . . -23.1(4) ?
    C6 N1 C7 C8 . . . . 155.5(2) ?
    C13 N1 C7 C12 . . . . 158.5(2) ?
    C6 N1 C7 C12 . . . . -22.9(4) ?
    C12 C7 C8 C9 . . . . -0.6(4) ?
    N1 C7 C8 C9 . . . . -179.0(2) ?
    C7 C8 C9 C10 . . . . 1.4(4) ?
    C8 C9 C10 C11 . . . . -1.2(5) ?
    C9 C10 C11 C12 . . . . 0.3(5) ?
    C10 C11 C12 C7 . . . . 0.5(4) ?
    C8 C7 C12 C11 . . . . -0.4(4) ?
    N1 C7 C12 C11 . . . . 178.0(2) ?
    C7 N1 C13 C14 . . . . 141.4(3) ?
    C6 N1 C13 C14 . . . . -37.3(4) ?
    C7 N1 C13 C18 . . . . -40.8(4) ?
    C6 N1 C13 C18 . . . . 140.5(3) ?
    C18 C13 C14 C15 . . . . 0.4(4) ?
    N1 C13 C14 C15 . . . . 178.3(2) ?
    C13 C14 C15 C16 . . . . -0.8(4) ?
    C14 C15 C16 C17 . . . . 1.3(4) ?
    C14 C15 C16 C19 . . . . -177.6(2) ?
    C15 C16 C17 C18 . . . . -1.3(4) ?
    C19 C16 C17 C18 . . . . 177.5(2) ?
    C16 C17 C18 C13 . . . . 0.9(4) ?
    C14 C13 C18 C17 . . . . -0.4(4) ?
    N1 C13 C18 C17 . . . . -178.2(2) ?
    C17 C16 C19 C20 . . . . -144.3(2) ?
    C15 C16 C19 C20 . . . . 34.5(4) ?
    C17 C16 C19 C24 . . . . 35.0(3) ?
    C15 C16 C19 C24 . . . . -146.2(2) ?
    C24 C19 C20 C21 . . . . 1.2(3) ?
    C16 C19 C20 C21 . . . . -179.4(2) ?
    C19 C20 C21 C22 . . . . -1.7(3) ?
    C19 C20 C21 C25 . . . . 177.6(2) ?
    C25 C21 C22 C23 . . . . -178.1(2) ?
    C20 C21 C22 C23 . . . . 1.2(3) ?
    C25 C21 C22 N2 . . . . 1.1(3) ?
    C20 C21 C22 N2 . . . . -179.6(2) ?
    O N2 C22 C21 . . . . 178.3(2) ?
    C27 N2 C22 C21 . . . . -1.7(3) ?
    O N2 C22 C23 . . . . -2.5(3) ?
    C27 N2 C22 C23 . . . . 177.5(2) ?
    C21 C22 C23 C24 . . . . -0.3(4) ?
    N2 C22 C23 C24 . . . . -179.5(2) ?
    C22 C23 C24 C19 . . . . -0.3(4) ?
    C20 C19 C24 C23 . . . . -0.2(3) ?
    C16 C19 C24 C23 . . . . -179.6(2) ?
    C22 C21 C25 C26 . . . . 0.0(3) ?
    C20 C21 C25 C26 . . . . -179.3(2) ?
    C21 C25 C26 C27 . . . . -0.4(4) ?
    O N2 C27 C26 . . . . -178.7(2) ?
    C22 N2 C27 C26 . . . . 1.3(4) ?
    C25 C26 C27 N2 . . . . -0.2(4) ?
loop_
    _geom_hbond_atom_site_label_D
    _geom_hbond_atom_site_label_H
    _geom_hbond_atom_site_label_A
    _geom_hbond_site_symmetry_A
    _geom_hbond_distance_DH
    _geom_hbond_distance_HA
    _geom_hbond_distance_DA
    _geom_hbond_angle_DHA
    C17 H17A Cg3 4_554 0.93 2.762 3.640(3) 158
_iucr_refine_instructions_details
;
TITL    X in P2(1)/c
CELL 0.71073  16.7740   9.6130  13.2530  90.000 107.050  90.000
ZERR    4.00   0.0034   0.0019   0.0027   0.000   0.030   0.000
LATT  1
SYMM -X, 0.50000+Y, 0.50000-Z
SFAC    C   H   N   O
UNIT    108  80   8   4
ACTA
L.S.    40
BOND    $H
CONF
SIZE .3 .2 .1
FMAP    2
PLAN    10
WGHT    0.078000
FVAR       1.00867
O     4    0.461481   -0.063256   -0.263821    11.00000    0.07947    0.06981 =
         0.04829    0.00824    0.03501    0.00065
N1    3    0.173813    0.102360    0.341306    11.00000    0.07309    0.04972 =
         0.06051    0.01006    0.04185    0.01735
C1    1    0.220966    0.040075    0.528521    11.00000    0.07582    0.05840 =
         0.05969   -0.00756    0.02412   -0.00054
AFIX  43
H1A   2    0.241220    0.129838    0.545222    11.00000   -1.20000
AFIX   0
N2    3    0.472921   -0.138717   -0.179449    11.00000    0.05299    0.04837 =
         0.04579   -0.00589    0.02373   -0.01038
C2    1    0.229478   -0.057815    0.607694    11.00000    0.08893    0.08049 =
         0.04634    0.00086    0.01602    0.01615
AFIX  43
H2A   2    0.255621   -0.033329    0.677463    11.00000   -1.20000
AFIX   0
C3    1    0.199886   -0.189820    0.584337    11.00000    0.09390    0.06823 =
         0.06954    0.01992    0.03599    0.02288
AFIX  43
H3A   2    0.205463   -0.255088    0.637763    11.00000   -1.20000
AFIX   0
C4    1    0.162185   -0.224757    0.482118    11.00000    0.10937    0.05213 =
         0.07554    0.00763    0.02435   -0.00562
AFIX  43
H4A   2    0.141960   -0.314585    0.465669    11.00000   -1.20000
AFIX   0
C5    1    0.153618   -0.129043    0.402924    11.00000    0.08848    0.05485 =
         0.05404   -0.00136    0.01543   -0.00362
AFIX  43
H5A   2    0.127919   -0.154875    0.333336    11.00000   -1.20000
AFIX   0
C6    1    0.182487    0.004306    0.425091    11.00000    0.05779    0.05102 =
         0.04784    0.00225    0.02719    0.00841
C7    1    0.124950    0.223404    0.336595    11.00000    0.04940    0.05024 =
         0.04365   -0.00617    0.01685    0.00350
C8    1    0.138469    0.341992    0.284883    11.00000    0.05760    0.05186 =
         0.05670   -0.00047    0.02431    0.00426
AFIX  43
H8A   2    0.180027    0.342153    0.251363    11.00000   -1.20000
AFIX   0
C9    1    0.091160    0.460114    0.282312    11.00000    0.07454    0.05375 =
         0.06691    0.00182    0.01981    0.01124
AFIX  43
H9A   2    0.100182    0.538422    0.245927    11.00000   -1.20000
AFIX   0
C10   1    0.030975    0.462246    0.333217    11.00000    0.06758    0.06973 =
         0.07740   -0.00236    0.01886    0.02715
AFIX  43
H10A  2   -0.000098    0.542555    0.332507    11.00000   -1.20000
AFIX   0
C11   1    0.016548    0.346744    0.384954    11.00000    0.04708    0.08557 =
         0.07256   -0.01204    0.02549    0.01029
AFIX  43
H11A  2   -0.024583    0.348713    0.419137    11.00000   -1.20000
AFIX   0
C12   1    0.062484    0.226589    0.387129    11.00000    0.05289    0.06354 =
         0.06177   -0.00559    0.02717   -0.00212
AFIX  43
H12A  2    0.051857    0.148079    0.422120    11.00000   -1.20000
AFIX   0
C13   1    0.217178    0.074253    0.266110    11.00000    0.05179    0.04786 =
         0.04951    0.00096    0.02502    0.00583
C14   1    0.295921    0.015043    0.298918    11.00000    0.05938    0.07012 =
         0.04081    0.00140    0.01899    0.01261
AFIX  43
H14A  2    0.320295   -0.003422    0.370212    11.00000   -1.20000
AFIX   0
C15   1    0.338671   -0.016900    0.227677    11.00000    0.04646    0.06702 =
         0.05025    0.00116    0.01740    0.01063
AFIX  43
H15A  2    0.391728   -0.055449    0.251909    11.00000   -1.20000
AFIX   0
C16   1    0.304018    0.007387    0.120013    11.00000    0.04663    0.04224 =
         0.04291   -0.00248    0.01783   -0.00055
C17   1    0.225411    0.067662    0.087826    11.00000    0.04731    0.04697 =
         0.04268    0.00271    0.01544    0.00354
AFIX  43
H17A  2    0.201178    0.086896    0.016626    11.00000   -1.20000
AFIX   0
C18   1    0.182259    0.099805    0.159111    11.00000    0.04587    0.05282 =
         0.05223    0.00281    0.02271    0.00806
AFIX  43
H18A  2    0.129339    0.138914    0.135131    11.00000   -1.20000
AFIX   0
C19   1    0.348625   -0.032071    0.042749    11.00000    0.03982    0.04487 =
         0.04479   -0.00297    0.01511   -0.00292
C20   1    0.398158   -0.149143    0.057208    11.00000    0.04948    0.04864 =
         0.04072    0.00471    0.01745   -0.00089
AFIX  43
H20A  2    0.403115   -0.204567    0.116249    11.00000   -1.20000
AFIX   0
C21   1    0.441743   -0.187375   -0.015428    11.00000    0.04324    0.03979 =
         0.04591   -0.00277    0.01746   -0.00549
C22   1    0.431293   -0.104114   -0.104994    11.00000    0.04409    0.04253 =
         0.03943   -0.00659    0.01675   -0.00851
C23   1    0.380610    0.014669   -0.121106    11.00000    0.04703    0.05051 =
         0.04275    0.00685    0.01528   -0.00331
AFIX  43
H23A  2    0.374204    0.069604   -0.180723    11.00000   -1.20000
AFIX   0
C24   1    0.340941    0.048624   -0.048589    11.00000    0.04464    0.04597 =
         0.05126    0.00257    0.01808    0.00361
AFIX  43
H24A  2    0.307592    0.127746   -0.059537    11.00000   -1.20000
AFIX   0
C25   1    0.495225   -0.304211    0.000238    11.00000    0.05888    0.04075 =
         0.05406   -0.00038    0.02318   -0.00035
AFIX  43
H25A  2    0.502889   -0.360600    0.059343    11.00000   -1.20000
AFIX   0
C26   1    0.535031   -0.332077   -0.072852    11.00000    0.05723    0.04325 =
         0.06037   -0.00751    0.02457    0.00191
AFIX  43
H26A  2    0.570686   -0.408193   -0.063438    11.00000   -1.20000
AFIX   0
C27   1    0.523463   -0.248960   -0.161431    11.00000    0.05795    0.04868 =
         0.05854   -0.01364    0.03050   -0.00621
AFIX  43
H27A  2    0.551894   -0.270766   -0.209960    11.00000   -1.20000
HKLF      4
REM     X in P2(1)/c
REM R1 =  0.0581 for   2263 Fo > 4sig(Fo)  and  0.1026 for all   3747 data
REM    271 parameters refined using      0 restraints
END
WGHT      0.0724      0.0000
REM Highest difference peak  0.201,  deepest hole -0.157,  1-sigma level  0.041
Q1    1   0.2736  0.1568  0.5129  11.00000  0.05    0.16
Q2    1   0.2716  0.1729 -0.0843  11.00000  0.05    0.16
Q3    1   0.4366  0.0075 -0.0793  11.00000  0.05    0.15
Q4    1   0.5037 -0.0627 -0.3199  11.00000  0.05    0.15
Q5    1   0.3590 -0.2737  0.1956  11.00000  0.05    0.15
Q6    1   0.4585 -0.1166 -0.0391  11.00000  0.05    0.14
Q7    1   0.0830  0.3132  0.4703  11.00000  0.05    0.14
Q8    1   0.4483 -0.0208  0.1238  11.00000  0.05    0.14
Q9    1  -0.0453  0.5260  0.2914  11.00000  0.05    0.14
Q10   1   0.4310 -0.0667 -0.3336  11.00000  0.05    0.14
;
