# Supplementary material for: 6-[4-(Diphenyl­amino)­phen­yl]quinoline 1-oxide
Source: Acta Crystallogr Sect E Struct Rep Online. 2012 Jul 25;68(Pt 8):o2543. doi: 10.1107/S1600536812031662 (PMC3414988; doi:10.1107/S1600536812031662)
Supplement: Supplementary file 2 [file e-68-o2543-Isup2.hkl]

# 
# h,k,l, Fc-squared, Fo-squared, sigma(Fo-squared) and status flag 
# 
data_I
_shelx_title '    X in P2(1)/c' 
_shelx_refln_list_code          4 
_shelx_F_calc_maximum      201.96 
_exptl_crystal_F_000       816.00 
_reflns_d_resolution_high  0.8293 
 
loop_ 
 _symmetry_equiv_pos_as_xyz 
 'x, y, z' 
 '-x, y+1/2, -z+1/2' 
 '-x, -y, -z' 
 'x, -y-1/2, z-1/2' 
 
_cell_length_a    16.7740 
_cell_length_b     9.6130 
_cell_length_c    13.2530 
_cell_angle_alpha  90.000 
_cell_angle_beta  107.050 
_cell_angle_gamma  90.000 
 
_shelx_F_squared_multiplier     1.000 
 
loop_ 
 _refln_index_h 
 _refln_index_k 
 _refln_index_l 
 _refln_F_squared_calc 
 _refln_F_squared_meas 
 _refln_F_squared_sigma 
 _refln_observed_status 
   1   0   0     3204.26     4194.74     55.57 o 
   2   0   0       61.30       73.60      9.67 o 
   3   0   0    22175.47    19817.94    198.25 o 
   4   0   0      425.97      466.42     21.07 o 
   5   0   0     1751.44     1600.66     20.94 o 
   6   0   0     7153.50     6008.88    153.93 o 
   7   0   0      786.19      971.62     24.10 o 
   8   0   0      610.37      745.71     20.36 o 
   9   0   0      551.46      605.88     18.20 o 
  10   0   0       34.12       62.78     10.84 o 
  11   0   0        5.24       18.18      9.27 o 
  12   0   0      126.88      123.70     10.99 o 
  13   0   0      104.87      117.35     11.22 o 
  14   0   0        0.00        0.00      8.32 o 
  15   0   0        0.37        5.54      8.41 o 
  16   0   0       50.26       59.86     10.64 o 
  17   0   0       71.77       69.50     12.75 o 
  18   0   0        9.24       11.86     11.86 o 
  19   0   0       96.01       80.49     13.75 o 
   1   1   0      394.77      396.18      9.91 o 
   2   1   0     5923.46     6518.21    115.41 o 
   3   1   0       25.63       35.86      3.42 o 
   4   1   0     3673.46     4214.83     26.74 o 
   5   1   0        2.73        1.86      2.78 o 
   6   1   0      123.44      114.92      6.23 o 
   7   1   0       38.33       39.36      4.44 o 
   8   1   0       69.80       72.69      6.20 o 
   9   1   0      182.15      183.86      8.83 o 
  10   1   0       13.93        5.88      5.07 o 
  11   1   0      133.96      150.96      9.34 o 
  12   1   0       16.17       13.48      6.46 o 
  13   1   0        1.40        0.89      5.48 o 
  14   1   0       16.45       41.44      7.23 o 
  15   1   0        0.01        2.76      7.46 o 
  16   1   0        0.00        2.97      7.86 o 
  17   1   0       26.83       28.09      9.54 o 
  18   1   0       65.90       62.18     12.21 o 
  19   1   0        7.63       22.53      8.49 o 
   0   2   0    10889.37     9905.75    154.31 o 
   1   2   0      214.98      275.41      6.65 o 
   2   2   0    16859.17    15425.20    197.71 o 
   3   2   0    12408.60    11388.82    194.13 o 
   4   2   0       35.11       57.68      6.44 o 
   5   2   0      814.12      898.94     14.27 o 
   6   2   0       17.78       22.92      5.43 o 
   7   2   0     1170.45     1203.07     18.15 o 
   8   2   0      387.07      433.88     12.83 o 
   9   2   0      782.94      743.05     16.95 o 
  10   2   0       18.29       17.15      5.31 o 
  11   2   0       49.07       50.86      7.05 o 
  12   2   0        0.19        3.42      5.33 o 
  13   2   0        7.83        9.79      5.95 o 
  14   2   0        9.17        4.59      7.32 o 
  15   2   0      177.34      163.41     12.92 o 
  16   2   0      156.52      146.39     13.57 o 
  17   2   0        6.33        4.48      8.77 o 
  18   2   0        1.61        9.59      9.59 o 
  19   2   0       22.17       24.41      9.48 o 
   1   3   0     3747.17     3717.54     26.49 o 
   2   3   0     3152.82     3097.05     24.74 o 
   3   3   0     4984.20     4532.83     38.29 o 
   4   3   0      201.54      193.74      8.33 o 
   5   3   0     1171.31     1171.34     17.67 o 
   6   3   0     3792.81     4240.29     34.68 o 
   7   3   0       59.00       56.83      6.37 o 
   8   3   0      134.85      142.20      8.56 o 
   9   3   0      707.21      682.78     17.87 o 
  10   3   0       43.17       43.51      6.01 o 
  11   3   0       18.43       15.02      5.80 o 
  12   3   0      129.20      121.46     10.54 o 
  13   3   0       20.27       12.74      6.61 o 
  14   3   0      205.97      168.86     12.79 o 
  15   3   0        3.03        7.74      7.74 o 
  16   3   0        0.10        6.08      7.70 o 
  17   3   0       16.78       18.09      8.19 o 
  18   3   0        0.16        9.08      9.08 o 
   0   4   0      837.94      822.24     14.43 o 
   1   4   0        0.44        2.60      3.14 o 
   2   4   0      785.81      769.83     14.50 o 
   3   4   0     3229.67     3279.67     29.52 o 
   4   4   0      149.61      240.91     13.58 o 
   5   4   0     1493.67     1484.75     21.47 o 
   6   4   0       36.26       38.06      6.49 o 
   7   4   0      777.22      760.40     18.13 o 
   8   4   0        9.32       49.35     11.85 o 
   9   4   0        0.09        2.79      5.00 o 
  10   4   0       11.06        2.60      6.30 o 
  11   4   0        5.49       13.36      5.29 o 
  12   4   0       30.40       34.56      8.61 o 
  13   4   0       15.21       14.27      6.55 o 
  14   4   0        2.43        6.18      7.01 o 
  15   4   0        4.20        7.16      8.17 o 
  16   4   0        3.56       10.69      8.71 o 
  17   4   0       11.33       23.08      8.85 o 
  18   4   0        2.61        2.03      7.87 o 
   1   5   0      843.18      879.94     16.63 o 
   2   5   0        9.45        7.09      4.27 o 
   3   5   0      130.93      159.70      8.95 o 
   4   5   0        0.05       13.45      4.23 o 
   5   5   0      247.00      223.48     12.34 o 
   6   5   0      193.53      196.14     10.63 o 
   7   5   0       58.67       54.71      7.75 o 
   8   5   0       64.26       62.58      7.69 o 
   9   5   0       98.29       90.36      9.27 o 
  10   5   0        3.40       12.63      6.76 o 
  11   5   0      139.81      139.82     10.68 o 
  12   5   0      158.97      138.69     11.79 o 
  13   5   0        2.20        3.46      7.34 o 
  14   5   0        0.12       11.53      7.60 o 
  15   5   0       10.48        3.16      9.01 o 
  16   5   0       11.44       10.55      8.14 o 
  17   5   0        6.23        4.06      8.32 o 
   0   6   0      243.05      271.08     12.07 o 
   1   6   0      223.27      226.63     10.68 o 
   2   6   0       63.31       49.11      7.51 o 
   3   6   0      759.56      713.55     18.87 o 
   4   6   0       88.92       76.00      8.49 o 
   5   6   0      185.51      167.92     10.98 o 
   6   6   0      162.06      176.61     11.86 o 
   7   6   0      126.88      141.21     10.91 o 
   8   6   0       26.31       24.59      7.18 o 
   9   6   0       44.94       52.79      8.12 o 
  10   6   0       65.72       62.11      9.83 o 
  11   6   0        1.70        3.52      6.97 o 
  12   6   0       24.99        6.66      8.43 o 
  13   6   0        0.22        3.78      7.28 o 
  14   6   0        9.18        1.94      8.58 o 
  15   6   0        5.78       21.57      7.28 o 
  16   6   0        2.64        3.45      8.12 o 
   1   7   0        1.83        3.99      5.22 o 
   2   7   0        0.47        3.17      5.20 o 
   3   7   0       24.55       23.85      6.74 o 
   4   7   0      135.22      129.89     10.79 o 
   5   7   0       14.30        7.59      6.71 o 
   6   7   0       18.15       10.11      7.07 o 
   7   7   0       42.74       24.47      9.95 o 
   8   7   0       37.34       30.82      8.31 o 
   9   7   0        0.73        3.01      7.82 o 
  10   7   0       68.23       61.83     11.27 o 
  11   7   0       23.20        5.87     10.20 o 
  12   7   0        7.01       12.82      7.78 o 
  13   7   0        8.42        2.07      8.89 o 
  14   7   0       68.93       73.49     11.29 o 
  15   7   0       10.32        4.27      8.93 o 
   0   8   0        1.02        4.15      7.68 o 
   1   8   0        8.92        2.64      7.61 o 
   2   8   0        9.16        6.44      8.01 o 
   3   8   0       27.99       52.60      8.34 o 
   4   8   0      211.04      230.90     15.74 o 
   5   8   0       33.50       13.11      9.06 o 
   6   8   0      115.73      120.55     12.29 o 
   7   8   0      158.06      166.95     14.80 o 
   8   8   0       31.54       28.61     10.75 o 
   9   8   0      335.13      350.48     18.92 o 
  10   8   0        8.36        7.83      8.15 o 
  11   8   0       14.27       16.71      9.23 o 
  12   8   0        0.00        9.59      8.71 o 
  13   8   0        0.07        5.23      8.56 o 
   1   9   0        0.05        3.05      8.10 o 
   2   9   0        0.76        4.41      8.35 o 
   3   9   0       44.41       40.43     10.59 o 
   4   9   0       10.56       14.55      8.20 o 
   5   9   0      110.12      123.35     13.27 o 
   6   9   0       29.57       15.49     10.46 o 
   7   9   0        6.34       14.49      9.79 o 
   8   9   0        1.62        5.21     10.52 o 
   9   9   0        8.00        4.58     10.26 o 
  10   9   0        3.54        1.54     10.17 o 
  11   9   0       35.64       68.60     11.05 o 
  12   9   0        6.31       11.88      9.81 o 
   0  10   0        5.73       11.06     10.38 o 
   1  10   0        1.60        1.39      8.91 o 
   2  10   0       44.80       38.30     10.39 o 
   3  10   0       16.93       13.76     10.24 o 
   4  10   0        5.53        3.70      8.90 o 
   5  10   0        8.89       11.37      9.16 o 
   6  10   0        5.03        4.66      9.87 o 
   7  10   0       39.97       47.68     10.51 o 
   8  10   0      121.70      123.11     15.39 o 
   9  10   0       41.81       49.30     11.74 o 
   1  11   0        3.57        0.74      9.30 o 
   2  11   0        0.64        2.30      9.56 o 
   3  11   0        1.77       10.21      9.47 o 
   4  11   0       14.99       23.98     10.39 o 
   5  11   0        3.25       13.81      9.33 o 
   6  11   0       10.51        9.12     11.79 o 
 -19   1   1        8.66       15.71      9.75 o 
 -18   1   1       46.91       40.54     11.62 o 
 -17   1   1       22.01       24.70      9.67 o 
 -16   1   1      135.33      146.91     13.70 o 
 -15   1   1        1.91        0.59      7.71 o 
 -14   1   1        6.84        9.25      7.28 o 
 -13   1   1       80.40       72.92      9.64 o 
 -12   1   1        2.01        4.12      5.76 o 
 -11   1   1       65.85       60.06      6.90 o 
 -10   1   1        2.09        1.61      4.05 o 
  -9   1   1      514.21      488.52     13.65 o 
  -8   1   1      692.28      610.02     14.23 o 
  -7   1   1      434.38      469.26     11.76 o 
  -6   1   1      576.49      633.31     11.79 o 
  -5   1   1     5553.08     5103.10    132.95 o 
  -4   1   1     1123.50     1164.90     13.70 o 
  -3   1   1      471.15      530.37      8.64 o 
  -2   1   1     2894.30     3350.57     83.02 o 
  -1   1   1       36.62       39.44      2.58 o 
   0   1   1     2261.77     2495.31    144.18 o 
   1   1   1    11681.66    11705.67    152.09 o 
   2   1   1     1106.35     1285.78     13.93 o 
   3   1   1    40788.31    37038.38    316.92 o 
   4   1   1     3330.56     3884.37     26.65 o 
   5   1   1     5180.74     5330.79    142.64 o 
   6   1   1      212.91      197.07      8.06 o 
   7   1   1      109.79      136.39      7.34 o 
   8   1   1      155.20      158.28      8.28 o 
   9   1   1     2490.39     2688.41     29.83 o 
  10   1   1       66.03       50.46      7.60 o 
  11   1   1       83.36      100.35      9.24 o 
  12   1   1        8.65        7.48      6.84 o 
  13   1   1        4.21        2.91      6.75 o 
  14   1   1       33.62       40.86      8.72 o 
  15   1   1        0.02        4.72      8.44 o 
  16   1   1       21.75       29.14      9.31 o 
  17   1   1        3.09       12.18      7.63 o 
  18   1   1       32.79       25.60     11.44 o 
 -19   2   1        4.08       11.51      8.20 o 
 -18   2   1        4.75       14.41      7.99 o 
 -17   2   1       36.14       29.06      9.95 o 
 -16   2   1        2.70       12.61      8.55 o 
 -15   2   1       91.10       96.20     10.38 o 
 -14   2   1       55.28       63.59      8.24 o 
 -13   2   1       13.37        9.63      6.79 o 
 -12   2   1       49.83       52.22      6.67 o 
 -11   2   1        8.53       15.34      4.59 o 
 -10   2   1       23.34       19.91      5.75 o 
  -9   2   1        0.41        3.03      4.06 o 
  -8   2   1     1155.88     1148.29     18.30 o 
  -7   2   1      693.11      618.95     13.97 o 
  -6   2   1      887.96      859.35     14.31 o 
  -5   2   1     2711.66     2908.67     24.70 o 
  -4   2   1      627.14      693.70     11.77 o 
  -3   2   1      297.89      293.36      8.13 o 
  -2   2   1     8073.22     7503.02    142.57 o 
  -1   2   1     3572.96     3695.86     22.57 o 
   0   2   1     2251.81     2431.39    110.72 o 
   1   2   1      472.10      524.24      8.96 o 
   2   2   1     1464.97     1571.08     16.40 o 
   3   2   1    16387.17    15712.57    238.53 o 
   4   2   1     5373.81     5716.81     35.26 o 
   5   2   1      649.13      656.39     12.93 o 
   6   2   1      371.39      359.22     11.12 o 
   7   2   1      342.06      370.44     11.86 o 
   8   2   1      532.77      512.15     14.98 o 
   9   2   1      171.01      197.43     10.27 o 
  10   2   1       95.44       98.19      8.56 o 
  11   2   1      114.48      114.88      9.82 o 
  12   2   1       39.80       42.91      7.50 o 
  13   2   1       12.93        5.03      6.66 o 
  14   2   1        2.02        5.46      6.53 o 
  15   2   1        3.58        5.38      8.06 o 
  16   2   1       16.00       10.22      9.87 o 
  17   2   1       65.69       84.69     11.95 o 
  18   2   1        5.13        0.73      8.87 o 
 -19   3   1        0.00        2.80      7.72 o 
 -18   3   1        6.18        5.36      8.07 o 
 -17   3   1       24.34       30.50      8.80 o 
 -16   3   1       15.04       14.89      9.40 o 
 -15   3   1       84.42       68.70     10.47 o 
 -14   3   1        0.87        3.05      6.97 o 
 -13   3   1       35.91       33.38      7.18 o 
 -12   3   1        8.52        9.89      6.03 o 
 -11   3   1        1.01        5.91      4.62 o 
 -10   3   1        1.33        3.28      4.50 o 
  -9   3   1       98.96       90.70      7.32 o 
  -8   3   1        0.31        1.54      3.72 o 
  -7   3   1       11.18       11.25      4.08 o 
  -6   3   1       26.80       26.91      4.83 o 
  -5   3   1     1962.62     2054.68     22.30 o 
  -4   3   1      191.76      177.60      7.49 o 
  -3   3   1      701.58      758.89     12.61 o 
  -2   3   1     1441.87     1384.43     16.41 o 
  -1   3   1      248.72      218.75      7.42 o 
   0   3   1      896.06      933.74     39.12 o 
   1   3   1      829.61      802.87     12.74 o 
   2   3   1      858.73      832.81     13.31 o 
   3   3   1     1344.84     1415.84     18.09 o 
   4   3   1      258.76      243.40      9.07 o 
   5   3   1      889.13      946.03     16.25 o 
   6   3   1     3476.30     3725.76     33.69 o 
   7   3   1     3644.60     3969.93     36.26 o 
   8   3   1      226.76      228.64     11.01 o 
   9   3   1       64.92       65.41      6.88 o 
  10   3   1      175.87      193.37     10.77 o 
  11   3   1       42.98       54.46      7.32 o 
  12   3   1        2.78        3.36      5.85 o 
  13   3   1        0.48        4.20      6.75 o 
  14   3   1       20.27       15.89      8.06 o 
  15   3   1       48.43       42.69      9.66 o 
  16   3   1        7.13        5.17      8.13 o 
  17   3   1        2.81       10.96      8.93 o 
  18   3   1       13.36       13.49      9.08 o 
 -18   4   1        9.66        7.88      9.42 o 
 -17   4   1       75.51       69.72     11.24 o 
 -16   4   1       16.03       22.87      7.88 o 
 -15   4   1       26.49       24.94      7.55 o 
 -14   4   1        3.77        6.90      5.98 o 
 -13   4   1      182.48      154.51     12.04 o 
 -12   4   1        0.04        2.76      6.41 o 
 -11   4   1        0.91        0.00      5.37 o 
 -10   4   1       14.79       14.69      5.08 o 
  -9   4   1        0.09        4.73      4.73 o 
  -8   4   1       16.92       23.06      4.86 o 
  -7   4   1      357.29      316.28     11.59 o 
  -6   4   1       94.19      124.56      7.38 o 
  -5   4   1       34.30       41.14      4.76 o 
  -4   4   1      603.08      546.40     13.64 o 
  -3   4   1     4446.59     4442.89     33.13 o 
  -2   4   1       18.97       17.90      3.74 o 
  -1   4   1      686.92      669.19     12.92 o 
   0   4   1     1124.89     1138.66     62.27 o 
   1   4   1       12.06        6.09      3.35 o 
   2   4   1     1516.77     1464.14     19.57 o 
   3   4   1      322.79      288.66     10.38 o 
   4   4   1      761.55      717.21     15.07 o 
   5   4   1     1874.78     2000.15     25.56 o 
   6   4   1       10.43        0.30      5.09 o 
   7   4   1      121.69      106.03      8.27 o 
   8   4   1      239.83      213.10     10.67 o 
   9   4   1      136.56      124.66     10.24 o 
  10   4   1        0.05        3.18      5.25 o 
  11   4   1        1.23        4.89      6.59 o 
  12   4   1      102.95       88.59     10.12 o 
  13   4   1       98.23       80.80     10.87 o 
  14   4   1       14.07       28.08      7.48 o 
  15   4   1       62.72       65.30      9.56 o 
  16   4   1        0.82        4.68      8.12 o 
  17   4   1        2.18        4.85      8.97 o 
 -17   5   1        0.25        4.46      7.37 o 
 -16   5   1       20.40       25.29      8.37 o 
 -15   5   1        0.21        7.82      7.82 o 
 -14   5   1       26.40       30.89      7.92 o 
 -13   5   1        6.46       17.51      5.93 o 
 -12   5   1       17.37       10.55      7.10 o 
 -11   5   1        0.01        3.76      6.16 o 
 -10   5   1        2.99        2.21      5.54 o 
  -9   5   1       18.26       15.91      5.82 o 
  -8   5   1        0.59        3.96      4.25 o 
  -7   5   1      306.00      293.76     12.03 o 
  -6   5   1     1064.89     1051.01     19.64 o 
  -5   5   1       28.48       35.97      5.72 o 
  -4   5   1       88.94       74.27      6.15 o 
  -3   5   1     2108.75     2201.95     25.98 o 
  -2   5   1     1070.25      991.72     17.50 o 
  -1   5   1       99.32      101.23      7.06 o 
   0   5   1      399.51      388.63     10.61 o 
   1   5   1        4.32        4.22      4.29 o 
   2   5   1      965.09      913.59     17.21 o 
   3   5   1      659.60      617.56     16.19 o 
   4   5   1     1886.90     1979.71     27.02 o 
   5   5   1       73.77      101.37      7.82 o 
   6   5   1      469.83      466.76     15.22 o 
   7   5   1       30.73       40.13      7.28 o 
   8   5   1       44.29       43.30      7.86 o 
   9   5   1       35.92       32.21      7.64 o 
  10   5   1      196.55      185.86     12.68 o 
  11   5   1       15.58        0.52      7.96 o 
  12   5   1        3.15        6.90      6.45 o 
  13   5   1       93.30      105.50     11.60 o 
  14   5   1        8.77       10.85      7.75 o 
  15   5   1       13.87        9.34      9.27 o 
  16   5   1        0.59        9.82      9.82 o 
  17   5   1       30.89       43.11     10.16 o 
 -16   6   1       20.88       19.74      8.99 o 
 -15   6   1        1.36       11.17      6.96 o 
 -14   6   1       33.63       38.93      8.41 o 
 -13   6   1        5.35        1.13      6.97 o 
 -12   6   1       21.76       31.96      8.08 o 
 -11   6   1      209.10      194.18     12.92 o 
 -10   6   1       20.39       18.05      7.02 o 
  -9   6   1        6.30        0.00      6.46 o 
  -8   6   1       16.87       10.89      6.59 o 
  -7   6   1       75.91       63.57      7.56 o 
  -6   6   1      126.78      129.03      9.46 o 
  -5   6   1       36.65       35.89      5.70 o 
  -4   6   1      164.05      145.65      8.61 o 
  -3   6   1       44.91       46.55      5.80 o 
  -2   6   1        2.14        1.09      4.44 o 
  -1   6   1        3.57        3.54      4.71 o 
   0   6   1        7.75        9.76      7.00 o 
   1   6   1      171.46      181.99     10.01 o 
   2   6   1      334.61      331.83     12.93 o 
   3   6   1       75.28       75.79      7.38 o 
   4   6   1        0.52        2.49      5.29 o 
   5   6   1        0.03        0.86      5.09 o 
   6   6   1        0.09        3.71      5.51 o 
   7   6   1       85.70       83.91      9.07 o 
   8   6   1       29.85       29.07      7.54 o 
   9   6   1        0.29       13.71      5.69 o 
  10   6   1        3.08        6.31      7.70 o 
  11   6   1       31.10       22.34      8.40 o 
  12   6   1      100.51       78.40     12.38 o 
  13   6   1      175.31      142.26     13.59 o 
  14   6   1       25.52       38.87      8.91 o 
  15   6   1        4.03        5.61      9.94 o 
  16   6   1        1.98        7.18      8.72 o 
 -15   7   1        0.85        7.79      7.99 o 
 -14   7   1        2.29        1.27      7.58 o 
 -13   7   1       30.32       31.91      9.10 o 
 -12   7   1       19.01        9.10      7.81 o 
 -11   7   1      129.09      138.06     11.55 o 
 -10   7   1       22.79       27.19      7.74 o 
  -9   7   1      346.42      285.23     15.55 o 
  -8   7   1       91.45       84.11      9.53 o 
  -7   7   1       48.44       46.63      7.90 o 
  -6   7   1       25.96       30.75      6.83 o 
  -5   7   1       38.77       32.83      7.78 o 
  -4   7   1       27.37       35.41      6.31 o 
  -3   7   1        0.48        0.00      5.15 o 
  -2   7   1       64.54       69.87      8.05 o 
  -1   7   1        5.18        2.60      6.03 o 
   0   7   1      227.78      220.30      8.39 o 
   1   7   1        2.72        0.91      6.38 o 
   2   7   1      593.86      572.98     18.21 o 
   3   7   1       50.45       47.12      7.78 o 
   4   7   1      113.38      117.59     10.02 o 
   5   7   1        3.31        3.11      6.68 o 
   6   7   1       40.36       37.88      8.01 o 
   7   7   1       45.73       41.49      8.83 o 
   8   7   1       16.46        6.56      7.99 o 
   9   7   1        2.89        4.35      7.37 o 
  10   7   1       68.79       70.72     10.77 o 
  11   7   1        4.90       15.53      8.26 o 
  12   7   1       64.87       65.36     11.24 o 
  13   7   1        0.01        4.97      8.79 o 
  14   7   1        3.44        4.35      9.75 o 
 -14   8   1        5.18        8.15      7.96 o 
 -13   8   1       39.35       39.73     11.20 o 
 -12   8   1       18.33       15.94      8.28 o 
 -11   8   1       10.72        8.47      8.60 o 
 -10   8   1        3.81        9.18      9.18 o 
  -9   8   1        3.91        2.47      8.48 o 
  -8   8   1       45.59       47.25      9.40 o 
  -7   8   1       12.09       13.93      7.48 o 
  -6   8   1        0.18        1.11      6.76 o 
  -5   8   1       91.53       94.53      9.91 o 
  -4   8   1        4.44        4.78      7.61 o 
  -3   8   1        0.03        4.18      5.75 o 
  -2   8   1       15.63       10.77      7.56 o 
  -1   8   1       62.20       64.89      9.10 o 
   0   8   1      879.63      944.13     17.58 o 
   1   8   1      243.02      246.53     14.70 o 
   2   8   1        9.38       15.05      7.75 o 
   3   8   1      140.20      150.31     12.49 o 
   4   8   1      482.93      531.46     20.20 o 
   5   8   1       32.07       25.78      8.84 o 
   6   8   1       30.67       55.02      8.64 o 
   7   8   1        3.17        0.65      8.90 o 
   8   8   1       34.67       44.02      9.91 o 
   9   8   1       10.00        4.93      8.59 o 
  10   8   1       83.84       89.57     11.79 o 
  11   8   1        4.26        1.52      8.45 o 
  12   8   1        0.52        5.30      9.64 o 
  13   8   1        0.00        3.80      9.38 o 
 -12   9   1       21.24       20.62      9.40 o 
 -11   9   1        1.90        9.10      9.10 o 
 -10   9   1        0.05        4.90      8.20 o 
  -9   9   1       27.75       19.96     10.77 o 
  -8   9   1        0.63        6.72      8.62 o 
  -7   9   1       92.22       76.20     10.71 o 
  -6   9   1      210.19      165.96     14.88 o 
  -5   9   1       56.42       66.32     10.23 o 
  -4   9   1       94.76      109.67     11.97 o 
  -3   9   1       22.71       10.86      9.44 o 
  -2   9   1      151.54      180.92     13.82 o 
  -1   9   1       15.67       20.30      7.84 o 
   0   9   1       78.54       83.01     10.17 o 
   1   9   1      582.30      633.15     23.00 o 
   2   9   1       67.91       72.71     10.39 o 
   3   9   1        1.84       15.37      9.09 o 
   4   9   1       44.34       49.45      9.91 o 
   5   9   1        2.52        4.08      9.02 o 
   6   9   1        0.05        7.78      8.26 o 
   7   9   1       90.27      121.26     12.58 o 
   8   9   1        1.99        2.22      9.46 o 
   9   9   1        1.15        4.62     10.87 o 
  10   9   1       27.75       29.09     10.39 o 
  11   9   1        2.86        1.63      9.68 o 
 -10  10   1       21.39        3.76     11.27 o 
  -9  10   1       10.71        8.92      9.07 o 
  -8  10   1       52.39       46.34     11.90 o 
  -7  10   1       12.87       17.36     10.38 o 
  -6  10   1       52.88       46.31     11.14 o 
  -5  10   1       30.64       27.34     11.07 o 
  -4  10   1        7.06       14.50      9.64 o 
  -3  10   1       34.00       32.04     10.26 o 
  -2  10   1       31.69       25.77     10.44 o 
  -1  10   1        4.36       12.88      8.19 o 
   0  10   1        9.61        9.83      7.84 o 
   1  10   1        6.64       15.83      8.37 o 
   2  10   1        9.69        5.62      9.12 o 
   3  10   1       11.72        7.14      8.90 o 
   4  10   1        6.28       16.16      9.82 o 
   5  10   1       61.99       83.08     11.87 o 
   6  10   1       21.44       20.19     10.49 o 
   7  10   1       70.17       81.83     13.20 o 
   8  10   1       30.90       32.38     12.80 o 
   9  10   1        4.25       22.21      9.77 o 
  -6  11   1       33.22       39.72     11.44 o 
  -5  11   1        4.49        0.77     10.32 o 
  -4  11   1        0.42       11.24      8.30 o 
  -3  11   1       30.55       50.61      9.19 o 
  -2  11   1        1.22       17.75      8.52 o 
  -1  11   1       48.69       74.11     11.13 o 
   0  11   1        0.51       11.68      6.22 o 
   1  11   1        0.30        5.99      8.30 o 
   2  11   1        8.30        5.37      8.98 o 
   3  11   1        1.18        7.00      8.38 o 
   4  11   1        4.94       16.59      8.55 o 
   5  11   1        0.00        3.20      9.12 o 
 -19   0   2      190.31      222.18     19.09 o 
 -18   0   2      146.91      158.74     16.43 o 
 -17   0   2      133.89      147.83     14.29 o 
 -16   0   2        0.75        9.21      9.21 o 
 -15   0   2       32.12       42.94      9.48 o 
 -14   0   2       40.85       44.13      8.81 o 
 -13   0   2       50.48       43.98      8.41 o 
 -12   0   2        6.66       19.72      5.95 o 
 -11   0   2        3.26       12.01      5.16 o 
 -10   0   2        0.32       16.63      4.69 o 
  -9   0   2      465.09      504.41     14.35 o 
  -8   0   2     3939.12     3941.00     32.44 o 
  -7   0   2     1889.64     2061.94     22.07 o 
  -6   0   2      208.57      201.02      7.88 o 
  -5   0   2    11230.66    10215.18    189.07 o 
  -4   0   2     1190.12     1411.32     14.97 o 
  -3   0   2    14452.88    13374.04    173.95 o 
  -2   0   2     8683.37     9114.51    143.28 o 
  -1   0   2     3709.78     3861.04     87.23 o 
   0   0   2      144.39      134.81      7.63 o 
   1   0   2      972.01     1039.93     11.32 o 
   2   0   2     1523.36     1695.51     15.52 o 
   3   0   2    10467.83    10398.95    175.17 o 
   4   0   2     1247.89     1266.63     15.55 o 
   5   0   2      384.96      374.88     10.02 o 
   6   0   2       98.07       90.31      6.42 o 
   7   0   2        0.00        3.64      3.64 o 
   8   0   2     1735.47     1789.36     23.90 o 
   9   0   2       80.60       73.28      7.81 o 
  10   0   2       61.13       61.84      7.42 o 
  11   0   2      215.05      194.28     12.38 o 
  12   0   2      699.95      736.13     22.09 o 
  13   0   2       94.08       74.81     12.67 o 
  14   0   2      105.18      129.04     12.13 o 
  15   0   2       53.60       54.21     10.86 o 
  16   0   2       51.89       53.59     11.19 o 
  17   0   2       22.26       22.76     10.03 o 
  18   0   2       11.64       15.61     11.14 o 
 -19   1   2       53.34       54.26     11.65 o 
 -18   1   2       28.16       26.10     10.27 o 
 -17   1   2       13.13       24.46      9.46 o 
 -16   1   2       30.99       53.07      9.87 o 
 -15   1   2       39.11       34.64      9.92 o 
 -14   1   2        7.80       10.64      7.05 o 
 -13   1   2        3.18        7.77      5.89 o 
 -12   1   2       18.10       14.81      6.54 o 
 -11   1   2       28.64       50.29      6.70 o 
 -10   1   2       43.09       38.69      6.23 o 
  -9   1   2        1.78        1.48      3.75 o 
  -8   1   2      500.23      439.57     12.20 o 
  -7   1   2       58.54       51.86      5.37 o 
  -6   1   2       29.29       17.58      4.54 o 
  -5   1   2     4886.45     5102.17     30.82 o 
  -4   1   2      423.60      490.95      9.23 o 
  -3   1   2     1407.11     1567.05     15.47 o 
  -2   1   2     5243.85     5053.59    114.41 o 
  -1   1   2      880.66      976.07     10.63 o 
   0   1   2      927.51     1054.98     85.82 o 
   1   1   2    23177.39    21391.45    237.66 o 
   2   1   2      522.06      591.02     10.22 o 
   3   1   2     6427.90     6269.74    145.47 o 
   4   1   2     4259.53     4554.55     30.21 o 
   5   1   2       24.86       19.66      3.66 o 
   6   1   2      111.56       99.33      6.32 o 
   7   1   2       81.88       69.43      5.86 o 
   8   1   2      682.93      647.90     15.89 o 
   9   1   2       67.93       62.59      6.31 o 
  10   1   2      214.91      237.27     10.89 o 
  11   1   2      122.93      117.16      9.47 o 
  12   1   2        1.19        8.09      6.65 o 
  13   1   2       73.10       85.01      9.83 o 
  14   1   2       17.20       22.42      7.88 o 
  15   1   2       20.98       27.47      9.98 o 
  16   1   2       23.44       32.17      9.59 o 
  17   1   2        2.49        7.84      9.03 o 
  18   1   2        0.90        6.68      9.00 o 
 -19   2   2        3.92        7.96     10.01 o 
 -18   2   2       13.30       43.56      9.52 o 
 -17   2   2       81.22       93.54     11.47 o 
 -16   2   2        2.69       19.94      7.17 o 
 -15   2   2       44.23       48.85      8.90 o 
 -14   2   2       18.08       14.71      7.64 o 
 -13   2   2      401.40      401.74     16.54 o 
 -12   2   2      119.54      126.63      9.60 o 
 -11   2   2      578.38      534.35     16.25 o 
 -10   2   2      318.49      289.25     11.76 o 
  -9   2   2      212.79      193.58      9.30 o 
  -8   2   2       96.49       99.86      7.28 o 
  -7   2   2      889.80      898.94     15.61 o 
  -6   2   2      219.85      221.80      9.02 o 
  -5   2   2      681.97      730.56     12.94 o 
  -4   2   2      254.56      255.69      8.67 o 
  -3   2   2      169.56      173.18      7.03 o 
  -2   2   2       92.93       94.57      5.81 o 
  -1   2   2      503.71      567.16      9.71 o 
   0   2   2     4278.35     4279.33    338.38 o 
   1   2   2       20.18       20.99      2.95 o 
   2   2   2     5367.29     5710.53     33.41 o 
   3   2   2     1238.51     1301.22     16.97 o 
   4   2   2     1802.70     2024.64     22.52 o 
   5   2   2      142.68      148.05      7.25 o 
   6   2   2      148.32      158.88      7.91 o 
   7   2   2        1.28        0.00      3.93 o 
   8   2   2      486.96      498.52     15.03 o 
   9   2   2       39.58       44.26      6.72 o 
  10   2   2      658.65      638.81     18.32 o 
  11   2   2       28.97       25.93      7.79 o 
  12   2   2       61.49       64.92      8.63 o 
  13   2   2       21.84       16.13      8.21 o 
  14   2   2        3.66       15.82      7.26 o 
  15   2   2        6.80        2.53      8.74 o 
  16   2   2        6.24        7.40      9.04 o 
  17   2   2       16.06       10.70     10.07 o 
  18   2   2       55.99       65.77     11.98 o 
 -19   3   2        0.05        2.84      8.54 o 
 -18   3   2        0.12        4.76      8.04 o 
 -17   3   2       23.72       31.65      8.70 o 
 -16   3   2       73.86       70.31     11.31 o 
 -15   3   2       15.34       26.48      7.69 o 
 -14   3   2      181.42      184.20     13.51 o 
 -13   3   2       17.95       15.35      7.64 o 
 -12   3   2        3.99        6.80      6.80 o 
 -11   3   2      124.34      106.06      9.08 o 
 -10   3   2        4.08       20.77      4.68 o 
  -9   3   2      270.53      231.27     10.54 o 
  -8   3   2       75.57       68.62      6.41 o 
  -7   3   2      106.49       85.10      6.82 o 
  -6   3   2       54.39       38.56      5.44 o 
  -5   3   2      177.09      177.53      8.31 o 
  -4   3   2      309.99      292.98      9.48 o 
  -3   3   2     1653.86     1652.12     18.77 o 
  -2   3   2      268.01      263.62      8.12 o 
  -1   3   2       82.51       85.19      5.13 o 
   0   3   2        0.65        0.51      1.75 o 
   1   3   2      916.29      879.07     13.75 o 
   2   3   2      703.47      644.44     12.38 o 
   3   3   2      222.62      197.56      8.11 o 
   4   3   2     1011.68     1061.65     17.16 o 
   5   3   2      260.69      249.05     10.11 o 
   6   3   2     2079.10     2238.30     27.05 o 
   7   3   2      654.99      685.53     17.32 o 
   8   3   2      814.87      753.84     19.44 o 
   9   3   2      349.44      335.78     14.32 o 
  10   3   2        1.01        1.33      5.52 o 
  11   3   2       17.43        3.37      6.66 o 
  12   3   2       54.90       73.23      8.84 o 
  13   3   2        0.77        9.52      6.25 o 
  14   3   2        4.17        9.10      7.37 o 
  15   3   2        1.11        0.65      8.71 o 
  16   3   2       80.95       65.12     12.75 o 
  17   3   2        1.32        0.00      8.77 o 
 -18   4   2       20.46       15.59      9.77 o 
 -17   4   2       37.16       23.39      9.55 o 
 -16   4   2        2.45       11.72      8.02 o 
 -15   4   2      184.44      187.12     13.12 o 
 -14   4   2       40.93       28.32      8.15 o 
 -13   4   2       24.84       16.72      7.11 o 
 -12   4   2        1.79        0.98      6.60 o 
 -11   4   2        0.98        7.50      5.23 o 
 -10   4   2        0.05        2.85      4.99 o 
  -9   4   2       32.37       26.67      6.05 o 
  -8   4   2      113.72      104.83      8.30 o 
  -7   4   2      183.21      180.32      9.08 o 
  -6   4   2       59.90       43.04      5.58 o 
  -5   4   2      652.14      699.85     15.45 o 
  -4   4   2      265.99      264.15     10.04 o 
  -3   4   2     2045.26     1915.95     22.19 o 
  -2   4   2     1047.61     1089.01     16.74 o 
  -1   4   2      179.44      213.48      8.54 o 
   0   4   2        5.19        6.86      2.97 o 
   1   4   2      109.12       85.22      6.05 o 
   2   4   2       61.44       65.47      5.63 o 
   3   4   2      511.07      465.46     13.23 o 
   4   4   2      177.85      161.79      9.00 o 
   5   4   2      100.87      102.23      7.65 o 
   6   4   2     1977.18     2074.49     28.09 o 
   7   4   2      876.37      856.56     20.88 o 
   8   4   2        9.40        4.60      6.27 o 
   9   4   2      141.06      143.18     10.46 o 
  10   4   2      139.25      136.26     11.33 o 
  11   4   2       73.15       69.19      9.89 o 
  12   4   2       11.78        0.00      9.07 o 
  13   4   2       17.61       26.82      7.79 o 
  14   4   2        7.02        8.90      8.40 o 
  15   4   2      101.21      113.11     13.25 o 
  16   4   2       18.53       12.62      9.53 o 
  17   4   2        1.53        2.18      9.50 o 
 -18   5   2        1.16        1.34      8.08 o 
 -17   5   2        4.46       18.49      7.85 o 
 -16   5   2       40.78       33.66     10.46 o 
 -15   5   2        4.43        1.21      8.04 o 
 -14   5   2       16.00       13.26      7.99 o 
 -13   5   2       49.63       41.50      8.95 o 
 -12   5   2       41.08       40.72      8.16 o 
 -11   5   2        8.75       11.67      6.41 o 
 -10   5   2       43.24       35.13      6.90 o 
  -9   5   2        0.00        2.17      5.36 o 
  -8   5   2        0.00        3.19      4.43 o 
  -7   5   2      152.67      151.42      9.39 o 
  -6   5   2       39.25       33.25      5.89 o 
  -5   5   2      511.80      536.29     15.09 o 
  -4   5   2      794.09      849.59     16.96 o 
  -3   5   2        1.66        5.75      4.25 o 
  -2   5   2       70.86       58.24      5.71 o 
  -1   5   2       39.47       46.52      5.70 o 
   0   5   2      780.35      783.37     24.83 o 
   1   5   2      135.31      124.62      8.07 o 
   2   5   2      288.80      260.66     10.64 o 
   3   5   2        3.02        1.68      4.34 o 
   4   5   2        0.11        5.01      5.01 o 
   5   5   2      100.25      102.59      7.86 o 
   6   5   2        1.26        6.64      5.16 o 
   7   5   2        4.76        7.11      5.24 o 
   8   5   2       32.46       39.53      7.39 o 
   9   5   2       19.13        0.00      7.88 o 
  10   5   2      509.14      468.05     19.56 o 
  11   5   2      119.86      119.03     11.92 o 
  12   5   2        0.00        4.24      8.11 o 
  13   5   2        0.89        4.45      8.70 o 
  14   5   2        0.67        9.21      9.21 o 
  15   5   2       16.57       16.02      9.92 o 
  16   5   2       21.96       15.10     10.36 o 
 -17   6   2        2.60        2.66      7.64 o 
 -16   6   2        4.73        3.29      9.24 o 
 -15   6   2        0.19        8.46      8.46 o 
 -14   6   2       53.10       43.83     10.47 o 
 -13   6   2        8.14       26.07      7.46 o 
 -12   6   2       10.15       19.24      6.91 o 
 -11   6   2        4.59        9.74      6.73 o 
 -10   6   2      119.54      105.06     10.43 o 
  -9   6   2       81.18       79.23      8.61 o 
  -8   6   2        2.46        0.00      6.52 o 
  -7   6   2       53.15       53.19      7.90 o 
  -6   6   2       71.61       64.90      7.79 o 
  -5   6   2       64.53       61.39      6.97 o 
  -4   6   2      512.76      511.40     15.83 o 
  -3   6   2      162.68      169.63      9.90 o 
  -2   6   2       75.73       73.84      7.32 o 
  -1   6   2      364.91      381.26     13.75 o 
   0   6   2      403.54      473.64     10.55 o 
   1   6   2      234.69      220.65     10.92 o 
   2   6   2      455.45      437.76     15.00 o 
   3   6   2      607.89      567.28     16.96 o 
   4   6   2        3.74       12.91      5.29 o 
   5   6   2      174.05      184.16     10.92 o 
   6   6   2       42.40       32.44      7.91 o 
   7   6   2       14.43       19.98      6.98 o 
   8   6   2       44.70       49.89      8.31 o 
   9   6   2       85.83       84.15     10.28 o 
  10   6   2        3.99        5.43      7.61 o 
  11   6   2      154.60      157.40     13.51 o 
  12   6   2        5.22        9.95      9.20 o 
  13   6   2       28.53       22.67     10.13 o 
  14   6   2        1.48        2.12      8.26 o 
  15   6   2        0.40        2.17      8.28 o 
 -15   7   2        2.16       11.41      7.53 o 
 -14   7   2        6.21        9.88      8.76 o 
 -13   7   2        0.33        5.14      7.68 o 
 -12   7   2        2.21        1.91      7.87 o 
 -11   7   2        2.08        1.80      7.54 o 
 -10   7   2        4.93        1.75      7.15 o 
  -9   7   2       33.85       27.08      8.02 o 
  -8   7   2        7.56       18.48      7.39 o 
  -7   7   2       34.76       39.42      8.06 o 
  -6   7   2       51.13       41.61      7.96 o 
  -5   7   2       18.56       14.92      7.13 o 
  -4   7   2      172.52      162.79     11.27 o 
  -3   7   2       25.05       21.93      6.59 o 
  -2   7   2       16.18       15.60      5.20 o 
  -1   7   2        2.04        3.47      5.46 o 
   0   7   2      571.23      602.79     13.04 o 
   1   7   2      109.09      122.47      9.03 o 
   2   7   2        2.60        0.00      6.34 o 
   3   7   2      156.38      145.70     10.92 o 
   4   7   2       36.05       43.45      7.85 o 
   5   7   2      109.21      105.72     10.25 o 
   6   7   2        2.00       14.02      6.49 o 
   7   7   2       60.76       71.71     10.44 o 
   8   7   2       23.96       27.79      8.65 o 
   9   7   2        0.67        3.25      7.62 o 
  10   7   2        1.03        2.66      6.88 o 
  11   7   2        4.15        3.52      8.66 o 
  12   7   2       28.96       22.29     10.73 o 
  13   7   2       66.29       58.20     11.74 o 
  14   7   2        9.83       12.01      9.46 o 
 -14   8   2       22.57       21.67      8.93 o 
 -13   8   2       52.36       61.51     10.40 o 
 -12   8   2        0.14        2.71      8.05 o 
 -11   8   2        4.07        4.00      8.27 o 
 -10   8   2       25.47        3.19      8.51 o 
  -9   8   2       29.38       26.24      9.29 o 
  -8   8   2        0.37        7.58      7.58 o 
  -7   8   2       13.87       18.03      7.53 o 
  -6   8   2      143.20      127.95     11.99 o 
  -5   8   2       11.23       10.32      7.05 o 
  -4   8   2       95.17       98.84     10.28 o 
  -3   8   2        2.27        3.11      7.31 o 
  -2   8   2      153.92      153.73     11.68 o 
  -1   8   2        0.01        3.05      6.99 o 
   0   8   2       93.40       92.58      7.58 o 
   1   8   2      620.63      622.06     21.07 o 
   2   8   2       35.66       35.33      9.21 o 
   3   8   2        0.00        2.80      8.02 o 
   4   8   2      456.20      484.15     20.06 o 
   5   8   2       86.96       99.12     11.51 o 
   6   8   2        1.65        7.72      7.72 o 
   7   8   2       26.26       40.03      9.34 o 
   8   8   2        3.80       13.15      8.50 o 
   9   8   2        3.10       22.26      7.69 o 
  10   8   2        0.02        1.47      9.01 o 
  11   8   2        0.18        5.30      8.78 o 
  12   8   2        1.72        2.34      9.57 o 
  13   8   2        0.22        3.92      8.60 o 
 -12   9   2        2.57        3.63      9.19 o 
 -11   9   2        2.05        6.47      9.39 o 
 -10   9   2        1.87        9.92      9.06 o 
  -9   9   2        0.31        5.52      8.80 o 
  -8   9   2       30.17       11.48      9.48 o 
  -7   9   2       20.61       17.77      8.58 o 
  -6   9   2       16.44       14.69      8.38 o 
  -5   9   2      131.42      106.52     11.71 o 
  -4   9   2      203.13      199.19     14.95 o 
  -3   9   2       61.12       65.34     11.01 o 
  -2   9   2        0.50        4.74      7.47 o 
  -1   9   2       16.32        3.57      9.06 o 
   0   9   2       16.24       19.08     10.48 o 
   1   9   2        0.28        4.24      8.16 o 
   2   9   2        0.51        8.80      8.80 o 
   3   9   2      294.95      339.70     18.28 o 
   4   9   2        2.28        0.71      8.31 o 
   5   9   2        2.71        7.59      8.22 o 
   6   9   2       40.44       50.10      9.69 o 
   7   9   2       26.09       37.05     10.47 o 
   8   9   2       28.10       19.82     11.24 o 
   9   9   2        7.04       12.53      9.13 o 
  10   9   2        6.58       20.76      9.05 o 
  11   9   2        0.00        4.82      7.87 o 
 -10  10   2       10.40        2.99      9.19 o 
  -9  10   2        1.19        5.24      8.93 o 
  -8  10   2        0.75        2.91      8.95 o 
  -7  10   2       44.50       23.87     11.15 o 
  -6  10   2        0.12        4.99      8.46 o 
  -5  10   2       96.68      122.32     12.55 o 
  -4  10   2      218.17      224.85     16.26 o 
  -3  10   2      179.66      203.82     16.11 o 
  -2  10   2      205.67      227.16     15.99 o 
  -1  10   2       17.90       19.40      9.85 o 
   0  10   2       13.73        6.87      6.34 o 
   1  10   2        0.31        4.15      8.88 o 
   2  10   2       48.80       64.88     10.08 o 
   3  10   2       50.77       45.07     11.46 o 
   4  10   2       23.00       40.50      9.88 o 
   5  10   2        4.51        4.51      9.24 o 
   6  10   2        2.52        4.66     10.24 o 
   7  10   2        3.51        1.59     10.25 o 
   8  10   2        0.34        4.87      9.58 o 
  -6  11   2       29.51       40.07     10.31 o 
  -5  11   2       14.79       32.18      9.56 o 
  -4  11   2        3.27        2.97      9.52 o 
  -3  11   2       17.43        9.55     11.49 o 
  -2  11   2        4.11        5.13      9.65 o 
  -1  11   2        6.32       20.40      8.30 o 
   0  11   2        9.25        9.28      7.36 o 
   1  11   2        1.52        3.73      8.87 o 
   2  11   2        1.91        6.79      8.35 o 
   3  11   2        0.19       15.36      8.26 o 
   4  11   2        0.76        2.36      9.07 o 
 -20   1   3       49.00       43.73     13.64 o 
 -19   1   3      105.63       86.49     14.67 o 
 -18   1   3      113.33      129.79     14.23 o 
 -17   1   3       56.36       44.67     12.79 o 
 -16   1   3       60.70       52.23     11.19 o 
 -15   1   3        9.10        7.81      8.56 o 
 -14   1   3       57.35       67.82      9.16 o 
 -13   1   3       24.53       15.08      7.39 o 
 -12   1   3        0.31        5.36      5.72 o 
 -11   1   3       40.42       41.48      7.05 o 
 -10   1   3     1928.92     1925.04     25.83 o 
  -9   1   3       11.87        6.22      5.00 o 
  -8   1   3        3.50       31.18      4.61 o 
  -7   1   3      576.24      544.47     12.77 o 
  -6   1   3     1496.87     1527.91     18.34 o 
  -5   1   3      690.19      791.39     12.77 o 
  -4   1   3     1375.02     1341.10     15.89 o 
  -3   1   3     1586.43     1755.19     17.67 o 
  -2   1   3      238.10      272.07      7.34 o 
  -1   1   3      353.40      388.92      7.93 o 
   0   1   3     1464.23     1479.44    101.68 o 
   1   1   3      340.30      346.87      8.97 o 
   2   1   3     9414.90     8187.70    170.41 o 
   3   1   3      383.90      418.99      9.74 o 
   4   1   3       98.61      106.02      6.23 o 
   5   1   3        8.19       11.66      3.88 o 
   6   1   3      414.47      414.87     12.06 o 
   7   1   3       15.09       17.13      4.44 o 
   8   1   3      221.76      222.64     10.38 o 
   9   1   3       43.24       46.23      6.33 o 
  10   1   3       61.15       62.27      7.68 o 
  11   1   3        0.16        0.95      6.43 o 
  12   1   3       56.08       61.14      9.12 o 
  13   1   3       57.57       55.23      9.40 o 
  14   1   3       15.22       30.02      8.81 o 
  15   1   3       33.06       42.95     10.21 o 
  16   1   3        0.14        7.73      9.60 o 
  17   1   3        5.78       30.26      7.86 o 
 -19   2   3       10.08        8.73     10.39 o 
 -18   2   3       17.15       10.40     11.47 o 
 -17   2   3        8.88        5.21      8.96 o 
 -16   2   3      464.87      432.50     21.27 o 
 -15   2   3      133.65      152.05     13.20 o 
 -14   2   3      427.64      419.21     17.94 o 
 -13   2   3      278.77      271.04     14.08 o 
 -12   2   3      183.19      162.84     10.86 o 
 -11   2   3       44.84       38.87      6.74 o 
 -10   2   3      324.96      313.52     12.49 o 
  -9   2   3       36.66       25.48      5.43 o 
  -8   2   3       10.71       11.69      4.56 o 
  -7   2   3      480.73      576.62     14.01 o 
  -6   2   3      105.59      110.31      6.52 o 
  -5   2   3       82.96       88.88      5.46 o 
  -4   2   3      132.59      139.25      6.46 o 
  -3   2   3       69.36       60.89      4.50 o 
  -2   2   3      901.00      929.54     13.07 o 
  -1   2   3     2978.13     3217.48     23.97 o 
   0   2   3      583.85      579.76     52.62 o 
   1   2   3      314.34      282.66      8.77 o 
   2   2   3     1442.78     1420.74     17.99 o 
   3   2   3      546.83      575.76     12.39 o 
   4   2   3       31.70       33.29      5.28 o 
   5   2   3       20.62       28.80      4.65 o 
   6   2   3     1140.44     1201.91     19.62 o 
   7   2   3       33.22       36.79      5.78 o 
   8   2   3      350.00      344.28     13.14 o 
   9   2   3        2.47       16.47      5.20 o 
  10   2   3       63.36       72.34      7.62 o 
  11   2   3       47.90       46.99      8.46 o 
  12   2   3        5.38        3.17      7.01 o 
  13   2   3       21.89        5.17      9.01 o 
  14   2   3        1.09        8.54      8.54 o 
  15   2   3       26.67       38.79      9.11 o 
  16   2   3       13.51       21.32      9.01 o 
  17   2   3        6.19        4.44      9.29 o 
 -19   3   3        4.97        7.91      8.57 o 
 -18   3   3       10.18       14.50      8.73 o 
 -17   3   3      147.42      130.37     13.06 o 
 -16   3   3       78.76       79.30     10.88 o 
 -15   3   3        7.33        3.44      9.52 o 
 -14   3   3      231.75      248.31     15.01 o 
 -13   3   3        0.01        7.05      7.05 o 
 -12   3   3      863.77      838.49     21.97 o 
 -11   3   3       96.34       97.65      8.67 o 
 -10   3   3       29.75       36.26      5.90 o 
  -9   3   3      278.89      293.29     12.30 o 
  -8   3   3       25.27       19.65      5.46 o 
  -7   3   3      588.13      618.86     15.33 o 
  -6   3   3      303.47      300.25     11.44 o 
  -5   3   3       39.13       33.43      4.31 o 
  -4   3   3      199.54      189.24      8.18 o 
  -3   3   3      807.33      798.00     13.72 o 
  -2   3   3      288.31      236.94      8.22 o 
  -1   3   3     1481.23     1511.97     18.10 o 
   0   3   3        0.01       51.46     46.53 o 
   1   3   3      183.90      180.68      7.58 o 
   2   3   3        3.08        2.26      3.59 o 
   3   3   3       96.97      114.53      9.61 o 
   4   3   3     1286.30     1359.47     20.62 o 
   5   3   3     2589.45     2623.72     29.58 o 
   6   3   3     1454.11     1460.33     24.41 o 
   7   3   3      754.15      795.13     19.60 o 
   8   3   3      654.84      627.25     18.61 o 
   9   3   3       22.42       32.43      6.98 o 
  10   3   3        0.97        2.39      5.30 o 
  11   3   3       28.47       23.17      8.12 o 
  12   3   3       56.83       63.56     10.03 o 
  13   3   3       22.01       34.87      8.80 o 
  14   3   3        0.27        5.78      7.98 o 
  15   3   3       18.10       13.70     10.89 o 
  16   3   3        0.62        2.18      8.87 o 
  17   3   3        0.18        3.73      8.13 o 
 -18   4   3        0.03        8.32      8.32 o 
 -17   4   3       17.22       41.12      8.49 o 
 -16   4   3       47.27       56.71     10.34 o 
 -15   4   3       24.30       26.76      9.16 o 
 -14   4   3       99.50       87.98     11.39 o 
 -13   4   3      129.63      131.69     11.33 o 
 -12   4   3       52.79       59.21      8.67 o 
 -11   4   3       73.30       81.87      8.44 o 
 -10   4   3       13.31       19.02      5.21 o 
  -9   4   3       24.87       18.51      5.63 o 
  -8   4   3        0.55        4.39      4.25 o 
  -7   4   3       49.90       51.24      5.60 o 
  -6   4   3        3.25        0.67      4.39 o 
  -5   4   3      221.84      203.90      8.90 o 
  -4   4   3      243.93      260.62      9.80 o 
  -3   4   3       33.69       34.27      4.61 o 
  -2   4   3      605.36      600.29     14.07 o 
  -1   4   3      297.55      288.07     10.07 o 
   0   4   3      116.37      104.95     12.88 o 
   1   4   3       21.48       12.37      4.21 o 
   2   4   3      142.67      126.36      7.36 o 
   3   4   3       47.38       49.96      5.08 o 
   4   4   3        7.54        7.09      4.99 o 
   5   4   3        0.28        2.19      4.46 o 
   6   4   3      521.86      534.79     15.82 o 
   7   4   3       95.97       70.71      8.96 o 
   8   4   3      161.34      163.52     10.89 o 
   9   4   3       77.21       69.29      9.04 o 
  10   4   3      169.15      155.30     12.01 o 
  11   4   3      111.49      123.48     11.99 o 
  12   4   3      104.82      124.29     12.18 o 
  13   4   3        2.99        6.95      8.34 o 
  14   4   3        8.96        4.72      8.42 o 
  15   4   3       23.97       21.15      9.44 o 
  16   4   3        5.80        8.79     10.30 o 
 -18   5   3        7.27        4.16      8.51 o 
 -17   5   3       82.73       89.33     11.80 o 
 -16   5   3        5.20        9.81      7.91 o 
 -15   5   3       25.88       33.03      9.00 o 
 -14   5   3        1.41        4.17      6.98 o 
 -13   5   3       53.00       39.82      8.45 o 
 -12   5   3       12.84        3.18      7.97 o 
 -11   5   3        0.91        0.00      6.44 o 
 -10   5   3        1.13        7.96      5.53 o 
  -9   5   3        2.91        8.82      5.18 o 
  -8   5   3        1.67        3.71      4.82 o 
  -7   5   3      108.73      119.75      8.64 o 
  -6   5   3      350.75      365.75     12.88 o 
  -5   5   3        0.48        5.14      4.48 o 
  -4   5   3       22.40       18.57      4.31 o 
  -3   5   3      112.17      101.62      7.01 o 
  -2   5   3      209.11      231.97      9.71 o 
  -1   5   3       23.14       19.35      4.36 o 
   0   5   3       82.43       78.96      5.41 o 
   1   5   3       12.43        9.90      3.79 o 
   2   5   3        2.79        0.68      3.69 o 
   3   5   3       17.52       23.30      4.74 o 
   4   5   3       98.47       96.85      8.36 o 
   5   5   3       23.42       35.38      6.35 o 
   6   5   3      219.69      208.49     12.29 o 
   7   5   3      168.64      158.43     10.79 o 
   8   5   3      181.81      167.82     12.56 o 
   9   5   3      554.34      511.75     19.64 o 
  10   5   3      136.81      130.52     12.12 o 
  11   5   3      119.23      112.15     11.51 o 
  12   5   3       43.58       42.27     10.66 o 
  13   5   3        3.08       10.08      8.03 o 
  14   5   3        2.80        4.24      8.40 o 
  15   5   3        6.91       21.82      8.90 o 
 -17   6   3        5.44        3.46      8.75 o 
 -16   6   3        2.49        2.03      9.32 o 
 -15   6   3        5.00        3.26      9.09 o 
 -14   6   3       20.72        5.09      9.20 o 
 -13   6   3       26.92       13.40      8.41 o 
 -12   6   3       53.95       74.38      9.13 o 
 -11   6   3        8.26       13.80      7.56 o 
 -10   6   3       29.38       42.05      7.85 o 
  -9   6   3        8.61        0.52      6.61 o 
  -8   6   3      145.91      135.56     10.24 o 
  -7   6   3       13.02        8.42      6.35 o 
  -6   6   3       11.10       12.23      6.44 o 
  -5   6   3      533.28      476.92     16.18 o 
  -4   6   3       25.82       28.58      6.04 o 
  -3   6   3        4.15        0.72      6.25 o 
  -2   6   3      224.73      235.99     11.18 o 
  -1   6   3      471.76      421.35     14.76 o 
   0   6   3       24.72       19.72      4.16 o 
   1   6   3      335.33      320.46     12.52 o 
   2   6   3       47.73       37.13      6.50 o 
   3   6   3       40.19       42.85      7.22 o 
   4   6   3       84.78       78.39      8.41 o 
   5   6   3      293.13      295.51     14.11 o 
   6   6   3      118.72      135.70     10.09 o 
   7   6   3       22.76       38.90      7.41 o 
   8   6   3       67.02       77.71     10.34 o 
   9   6   3       47.92       59.69     10.58 o 
  10   6   3       49.23       56.39      9.67 o 
  11   6   3       24.11       11.97      9.58 o 
  12   6   3        2.86        1.36      9.30 o 
  13   6   3       22.93       28.68      7.96 o 
  14   6   3       64.29       44.98     12.40 o 
  15   6   3        0.02       25.57      7.49 o 
 -16   7   3        2.88        7.70      8.20 o 
 -15   7   3       18.97       22.10      7.45 o 
 -14   7   3        1.51       12.87      7.46 o 
 -13   7   3        5.98        3.31      7.89 o 
 -12   7   3       76.44       73.26     11.03 o 
 -11   7   3        0.67        8.44      8.44 o 
 -10   7   3      134.49      122.97     12.31 o 
  -9   7   3      351.04      381.55     17.67 o 
  -8   7   3       46.40       44.60      8.50 o 
  -7   7   3        0.01        3.05      6.03 o 
  -6   7   3        9.73       12.25      6.27 o 
  -5   7   3       62.26       56.06      8.27 o 
  -4   7   3       77.26       88.44      8.51 o 
  -3   7   3       37.40       26.32      7.90 o 
  -2   7   3        2.72        0.87      6.55 o 
  -1   7   3      168.35      160.06     10.16 o 
   0   7   3      201.12      213.64      8.58 o 
   1   7   3       88.78       83.23      8.62 o 
   2   7   3      144.81      132.77     11.19 o 
   3   7   3       50.09       47.10      8.59 o 
   4   7   3      112.94      116.21     11.00 o 
   5   7   3      279.79      261.27     14.86 o 
   6   7   3        3.48       14.03      6.57 o 
   7   7   3        0.23        7.31      7.08 o 
   8   7   3       42.08       33.42     10.42 o 
   9   7   3        1.11        9.69      9.69 o 
  10   7   3        8.62        9.06      8.60 o 
  11   7   3        0.47        8.49      8.49 o 
  12   7   3       60.90       50.58     11.00 o 
  13   7   3       12.05        2.29      9.23 o 
 -14   8   3        9.45       12.18      9.06 o 
 -13   8   3        7.89        2.82      9.22 o 
 -12   8   3        0.16        9.01      7.02 o 
 -11   8   3       11.24       16.84      7.62 o 
 -10   8   3       62.67       64.78     10.32 o 
  -9   8   3       40.47       30.35     10.05 o 
  -8   8   3       62.26       64.54      9.18 o 
  -7   8   3        4.87       12.30      6.48 o 
  -6   8   3       19.79       28.84      8.60 o 
  -5   8   3      122.84      118.08     10.38 o 
  -4   8   3       13.87       25.56      6.74 o 
  -3   8   3       15.79       26.66      6.58 o 
  -2   8   3       10.56       18.64      7.17 o 
  -1   8   3      688.22      702.77     22.40 o 
   0   8   3      161.12      149.96     20.54 o 
   1   8   3       25.61       45.20      7.88 o 
   2   8   3      300.00      284.61     16.32 o 
   3   8   3      238.33      236.85     14.95 o 
   4   8   3        8.66       11.47      7.86 o 
   5   8   3       18.72       21.48      8.84 o 
   6   8   3        7.76        3.92      8.90 o 
   7   8   3       21.44       26.14      8.10 o 
   8   8   3       10.57        5.02      8.93 o 
   9   8   3        6.77        0.00      9.77 o 
  10   8   3        7.76       22.08      9.26 o 
  11   8   3        2.93        3.15      9.07 o 
  12   8   3        0.01       10.25     10.25 o 
 -12   9   3        8.50       14.76      8.95 o 
 -11   9   3        0.69       10.21      8.25 o 
 -10   9   3        1.67        9.07      9.07 o 
  -9   9   3        1.65       11.17      7.01 o 
  -8   9   3       16.07       26.48      8.38 o 
  -7   9   3      137.93      140.40     13.63 o 
  -6   9   3        2.83        3.83      9.42 o 
  -5   9   3       31.31       47.34      9.38 o 
  -4   9   3        4.06        3.07      8.32 o 
  -3   9   3       94.94       83.33     12.01 o 
  -2   9   3       79.77       86.35     11.94 o 
  -1   9   3      244.68      248.69     16.31 o 
   0   9   3        4.63        4.24      6.02 o 
   1   9   3       42.49       41.79      9.83 o 
   2   9   3       10.56        2.57      8.15 o 
   3   9   3       14.83       26.17      8.73 o 
   4   9   3        0.97        2.71      9.07 o 
   5   9   3        7.44        9.15      9.47 o 
   6   9   3        9.97       13.12      9.28 o 
   7   9   3       38.00       32.48     10.99 o 
   8   9   3       32.68       31.17     10.89 o 
   9   9   3        1.42        9.85      9.85 o 
  10   9   3        5.25        0.82     10.56 o 
 -10  10   3        1.35       10.61      9.17 o 
  -9  10   3        2.28       12.01      7.96 o 
  -8  10   3       30.52       27.25     10.55 o 
  -7  10   3       15.09       24.51     10.11 o 
  -6  10   3       46.32       69.13     10.29 o 
  -5  10   3       30.09       54.59      9.77 o 
  -4  10   3       86.50       84.19     12.96 o 
  -3  10   3       13.85       34.85      8.82 o 
  -2  10   3       13.92       12.03      9.25 o 
  -1  10   3       10.13       12.00      9.07 o 
   0  10   3        0.76        4.98      6.52 o 
   1  10   3        1.45        2.02      8.98 o 
   2  10   3       69.59       41.31     11.20 o 
   3  10   3       13.00        3.63      9.77 o 
   4  10   3        1.23        3.73      9.26 o 
   5  10   3        6.53        4.57      9.53 o 
   6  10   3       72.09      102.09     13.44 o 
   7  10   3        5.73       16.93      9.17 o 
  -5  11   3        0.82        1.48      8.41 o 
  -4  11   3       69.97       64.21     12.48 o 
  -3  11   3      136.07      148.99     13.43 o 
  -2  11   3        6.09        8.65      9.20 o 
  -1  11   3        1.08       15.12      7.80 o 
   0  11   3        0.00        6.80      6.80 o 
   1  11   3       12.58       22.82      8.29 o 
   2  11   3        3.84        2.97      9.58 o 
   3  11   3        7.42        4.57     10.27 o 
 -20   0   4      207.34      208.25     18.53 o 
 -19   0   4      128.24      133.71     16.46 o 
 -18   0   4      126.03      124.72     14.61 o 
 -17   0   4      237.25      214.95     17.58 o 
 -16   0   4      314.06      310.05     19.24 o 
 -15   0   4      255.39      281.25     14.81 o 
 -14   0   4      278.47      270.80     14.65 o 
 -13   0   4      250.94      248.97     13.87 o 
 -12   0   4      309.24      314.81     13.52 o 
 -11   0   4     1609.23     1937.89     27.75 o 
 -10   0   4        1.37        0.66      5.41 o 
  -9   0   4     1990.72     2248.18     26.80 o 
  -8   0   4       32.48       27.87      5.52 o 
  -7   0   4     3206.06     3672.56     30.72 o 
  -6   0   4       55.32       48.39      5.64 o 
  -5   0   4      418.20      462.52     10.38 o 
  -4   0   4      210.69      205.41     11.16 o 
  -3   0   4      804.49      957.08     14.07 o 
  -2   0   4      637.20      719.41     12.30 o 
  -1   0   4        3.45        2.14      2.84 o 
   0   0   4     1147.19     1224.17     54.51 o 
   1   0   4    12385.52     9747.93    197.86 o 
   2   0   4       64.49       52.96      6.00 o 
   3   0   4      165.08      152.05      7.30 o 
   4   0   4       11.38        6.53      3.64 o 
   5   0   4     2861.04     2955.70     29.12 o 
   6   0   4        4.39        0.00      4.85 o 
   7   0   4       47.50       54.05      6.50 o 
   8   0   4      149.87      150.93      8.96 o 
   9   0   4       74.08       76.50      8.36 o 
  10   0   4      332.79      342.12     15.81 o 
  11   0   4      471.08      500.71     19.32 o 
  12   0   4      393.49      381.44     18.83 o 
  13   0   4        2.53        1.78      7.94 o 
  14   0   4       15.71        4.50      8.94 o 
  15   0   4        5.67        7.59      9.04 o 
  16   0   4       51.89       63.15     12.26 o 
  17   0   4        2.02        6.04      9.62 o 
 -20   1   4        0.24        8.44     10.45 o 
 -19   1   4       23.00       22.84     11.57 o 
 -18   1   4       97.08      102.18     14.27 o 
 -17   1   4        0.88       10.73     10.73 o 
 -16   1   4        7.21        5.46      9.73 o 
 -15   1   4      215.71      219.93     14.93 o 
 -14   1   4       48.32       52.97      9.56 o 
 -13   1   4      157.50      140.18     11.11 o 
 -12   1   4       10.31       15.52      6.49 o 
 -11   1   4        0.90        5.64      5.64 o 
 -10   1   4     1488.46     1457.31     23.25 o 
  -9   1   4     1056.17     1156.14     19.63 o 
  -8   1   4       33.45       23.45      5.20 o 
  -7   1   4     5113.36     5164.60     36.43 o 
  -6   1   4      415.75      428.76     11.54 o 
  -5   1   4      112.08      118.48      6.12 o 
  -4   1   4      629.18      647.42     11.90 o 
  -3   1   4      197.22      195.05      7.41 o 
  -2   1   4      304.70      306.57      9.18 o 
  -1   1   4     1654.89     1592.38     17.02 o 
   0   1   4       57.77       63.16      6.19 o 
   1   1   4      477.74      435.12     10.69 o 
   2   1   4      459.50      422.82     10.90 o 
   3   1   4     3306.71     3301.57     27.98 o 
   4   1   4      459.93      408.09     11.57 o 
   5   1   4      273.95      254.99     10.14 o 
   6   1   4       13.49       12.02      4.32 o 
   7   1   4       11.90       17.06      4.83 o 
   8   1   4        0.03        0.73      4.48 o 
   9   1   4        4.35        6.25      5.46 o 
  10   1   4        8.49       11.96      5.80 o 
  11   1   4       21.10       18.71      7.69 o 
  12   1   4       31.57       37.20      8.70 o 
  13   1   4        1.48        0.60      8.05 o 
  14   1   4       19.35       24.70      9.72 o 
  15   1   4        0.95       10.40      8.42 o 
  16   1   4        5.17        4.35      9.50 o 
  17   1   4       16.41       19.01      9.85 o 
 -19   2   4        2.75        6.60     10.10 o 
 -18   2   4       23.23       30.03      9.86 o 
 -17   2   4       41.31       61.15     12.29 o 
 -16   2   4      514.35      483.25     22.11 o 
 -15   2   4     1213.02     1249.13     30.62 o 
 -14   2   4      443.97      436.78     19.06 o 
 -13   2   4      132.84      126.59     11.06 o 
 -12   2   4      157.76      141.20     10.43 o 
 -11   2   4       96.41       74.52      8.81 o 
 -10   2   4       30.93       39.50      6.41 o 
  -9   2   4      840.01      801.90     18.34 o 
  -8   2   4       16.62       14.73      4.24 o 
  -7   2   4     1270.97     1388.60     20.21 o 
  -6   2   4        1.14        3.98      3.98 o 
  -5   2   4      239.76      257.74      9.94 o 
  -4   2   4      778.39      774.47     14.09 o 
  -3   2   4        9.38        9.93      2.74 o 
  -2   2   4      346.51      307.85      9.05 o 
  -1   2   4      534.74      608.21     11.33 o 
   0   2   4       99.14       75.92      4.36 o 
   1   2   4        4.18        7.75      2.74 o 
   2   2   4      218.68      191.97      8.45 o 
   3   2   4      321.70      332.57     11.19 o 
   4   2   4      372.67      368.92     11.88 o 
   5   2   4     1853.61     1853.27     24.78 o 
   6   2   4      122.55      110.04      8.09 o 
   7   2   4      346.37      308.47     12.99 o 
   8   2   4        1.69        0.00      5.41 o 
   9   2   4      285.71      271.24     13.11 o 
  10   2   4       63.53       59.14      8.47 o 
  11   2   4        1.76        5.81      7.16 o 
  12   2   4       20.72       14.87      7.99 o 
  13   2   4        0.26        7.46      7.46 o 
  14   2   4       65.95       83.68     11.03 o 
  15   2   4       26.81        9.92     11.22 o 
  16   2   4        8.93       15.55      9.51 o 
 -19   3   4        1.12       10.04     10.04 o 
 -18   3   4       47.85       53.25     10.77 o 
 -17   3   4       33.81       37.25     11.44 o 
 -16   3   4        1.92        4.35      9.27 o 
 -15   3   4      310.12      297.45     16.64 o 
 -14   3   4       53.54       59.54     10.69 o 
 -13   3   4      614.28      641.42     20.70 o 
 -12   3   4      132.25      102.88     10.30 o 
 -11   3   4       28.47       29.98      7.17 o 
 -10   3   4      112.81      113.15      8.78 o 
  -9   3   4       14.25       16.97      5.11 o 
  -8   3   4        6.24        6.54      4.33 o 
  -7   3   4      159.88      146.86      8.87 o 
  -6   3   4       88.40       97.09      7.05 o 
  -5   3   4       32.96       40.97      5.07 o 
  -4   3   4     1003.14     1061.80     16.77 o 
  -3   3   4      692.33      719.11     13.38 o 
  -2   3   4      484.04      464.51     11.72 o 
  -1   3   4      161.99      172.30      7.51 o 
   0   3   4      611.53      619.73     61.25 o 
   1   3   4      645.31      552.01     13.36 o 
   2   3   4      473.73      451.60     12.62 o 
   3   3   4      133.46      146.23      7.84 o 
   4   3   4      356.61      333.53     12.30 o 
   5   3   4      360.84      338.46     13.13 o 
   6   3   4      238.51      245.61     11.65 o 
   7   3   4      109.70      111.32      8.90 o 
   8   3   4      161.64      154.78     10.82 o 
   9   3   4        2.21        1.44      5.76 o 
  10   3   4      110.71      130.71     10.51 o 
  11   3   4       88.50      102.26     10.49 o 
  12   3   4       66.01       91.58     10.59 o 
  13   3   4        0.07        2.54      8.42 o 
  14   3   4        3.54        0.00      8.18 o 
  15   3   4        1.14       12.25      8.80 o 
  16   3   4        8.37       12.00      9.14 o 
 -18   4   4        1.34        3.52      9.66 o 
 -17   4   4        5.54       10.86      8.90 o 
 -16   4   4      118.01       87.62     14.71 o 
 -15   4   4       17.29       26.17      8.73 o 
 -14   4   4      122.69      135.53     12.33 o 
 -13   4   4      676.91      619.38     21.76 o 
 -12   4   4      991.74      995.11     26.21 o 
 -11   4   4       83.50       72.65     10.14 o 
 -10   4   4      150.08      139.93     10.06 o 
  -9   4   4        0.16        5.37      5.14 o 
  -8   4   4       27.84       34.57      6.45 o 
  -7   4   4       54.11       64.89      5.83 o 
  -6   4   4      354.20      331.73     12.12 o 
  -5   4   4       96.96       94.26      6.75 o 
  -4   4   4      974.39     1012.42     18.78 o 
  -3   4   4      778.47      845.10     15.89 o 
  -2   4   4       35.11       34.36      5.32 o 
  -1   4   4        0.72        0.58      3.43 o 
   0   4   4      192.53      185.08     19.41 o 
   1   4   4       55.47       54.48      5.37 o 
   2   4   4      111.69       91.97      7.19 o 
   3   4   4       29.15       30.57      5.33 o 
   4   4   4      716.47      697.92     18.01 o 
   5   4   4      169.73      177.12     10.16 o 
   6   4   4      202.67      219.74     11.66 o 
   7   4   4      183.84      179.95     11.84 o 
   8   4   4      191.91      173.37     14.88 o 
   9   4   4      233.53      234.02     14.47 o 
  10   4   4      315.75      323.21     17.13 o 
  11   4   4       83.84       70.94     10.90 o 
  12   4   4        9.85        6.33      8.44 o 
  13   4   4        3.30       17.47      9.07 o 
  14   4   4        6.83       12.74     10.12 o 
  15   4   4        3.57        1.48      9.62 o 
  16   4   4        5.16        3.81     10.67 o 
 -18   5   4        1.71        1.43      8.48 o 
 -17   5   4        2.27        6.27      9.84 o 
 -16   5   4       16.18       20.69      8.95 o 
 -15   5   4       56.38       57.57      9.88 o 
 -14   5   4      112.71      113.91     11.79 o 
 -13   5   4       21.43       17.92      9.68 o 
 -12   5   4      255.09      237.62     15.14 o 
 -11   5   4      143.26      138.13     12.72 o 
 -10   5   4       47.77       40.35      7.82 o 
  -9   5   4      220.69      231.29     12.21 o 
  -8   5   4       49.84       49.81      7.36 o 
  -7   5   4      232.56      204.84     11.38 o 
  -6   5   4     1176.64     1240.97     22.45 o 
  -5   5   4        8.29       12.13      4.11 o 
  -4   5   4       78.14       79.50      7.56 o 
  -3   5   4      402.36      349.43     12.36 o 
  -2   5   4        2.40        2.64      4.23 o 
  -1   5   4      353.98      332.35     12.25 o 
   0   5   4      273.10      270.06      8.94 o 
   1   5   4        4.53        5.27      4.16 o 
   2   5   4        2.75       10.40      3.84 o 
   3   5   4      381.53      359.73     13.72 o 
   4   5   4      172.29      172.69      9.65 o 
   5   5   4      268.52      222.40     12.69 o 
   6   5   4        1.01        3.33      6.18 o 
   7   5   4      109.75      102.69     10.47 o 
   8   5   4        2.06       21.19      6.57 o 
   9   5   4      122.34      115.82     12.56 o 
  10   5   4      468.19      440.97     20.21 o 
  11   5   4       23.75       27.69      8.97 o 
  12   5   4        0.63        6.11      8.52 o 
  13   5   4       34.49       34.65      9.80 o 
  14   5   4        0.03        0.72     11.10 o 
  15   5   4        0.04        2.27      8.61 o 
 -17   6   4        7.16        2.84      8.54 o 
 -16   6   4        5.29        0.68      9.03 o 
 -15   6   4        3.14        2.72      9.12 o 
 -14   6   4        2.16        7.58      7.58 o 
 -13   6   4       83.18       66.23     10.80 o 
 -12   6   4        4.51        1.78      7.92 o 
 -11   6   4       29.54       29.57      8.24 o 
 -10   6   4      396.66      339.96     16.55 o 
  -9   6   4       56.49       51.18      9.56 o 
  -8   6   4       25.10       17.90      7.26 o 
  -7   6   4       87.88       92.01      9.04 o 
  -6   6   4      437.50      463.37     16.17 o 
  -5   6   4       23.47       26.09      6.51 o 
  -4   6   4       53.56       49.48      7.44 o 
  -3   6   4       17.51       18.70      5.79 o 
  -2   6   4      131.67      149.18      9.11 o 
  -1   6   4        4.21        4.34      5.22 o 
   0   6   4       18.43       24.88      4.99 o 
   1   6   4       14.62        6.25      6.40 o 
   2   6   4      295.14      226.63     12.03 o 
   3   6   4      545.95      504.06     17.78 o 
   4   6   4       14.40        6.72      7.90 o 
   5   6   4      107.36      101.82     10.62 o 
   6   6   4       92.15       93.32     10.47 o 
   7   6   4       36.28       40.21      8.90 o 
   8   6   4        0.16        0.64      7.12 o 
   9   6   4        3.48       12.12      8.40 o 
  10   6   4        0.01        0.00      7.81 o 
  11   6   4       66.33       68.99     11.28 o 
  12   6   4      119.14      109.96     13.41 o 
  13   6   4       67.52       58.94     12.41 o 
  14   6   4       59.71       52.62     12.21 o 
 -16   7   4        0.28        4.33      8.09 o 
 -15   7   4        0.02        4.26      7.77 o 
 -14   7   4        0.45        0.00      8.12 o 
 -13   7   4       12.09       18.84      8.20 o 
 -12   7   4       11.93        1.33      8.95 o 
 -11   7   4        6.00        5.66      8.93 o 
 -10   7   4      107.12       97.46     11.41 o 
  -9   7   4       28.56       45.40      7.97 o 
  -8   7   4        0.02        1.65      5.92 o 
  -7   7   4        8.80       19.90      6.16 o 
  -6   7   4      140.03      130.54     10.88 o 
  -5   7   4       33.11       29.31      7.06 o 
  -4   7   4      227.39      233.87     12.27 o 
  -3   7   4       35.68       27.48      7.63 o 
  -2   7   4      145.24      146.30     10.53 o 
  -1   7   4       37.61       30.29      6.76 o 
   0   7   4       15.80        9.46      5.01 o 
   1   7   4       10.26        4.32      7.17 o 
   2   7   4     1089.10     1048.87     26.13 o 
   3   7   4      293.68      304.69     15.54 o 
   4   7   4      157.66      175.11     12.34 o 
   5   7   4      196.49      210.68     14.01 o 
   6   7   4        1.09        4.33      6.90 o 
   7   7   4        1.00        2.58      7.96 o 
   8   7   4       12.94        9.05      9.05 o 
   9   7   4       10.91        4.20      8.95 o 
  10   7   4        7.32       11.68      9.19 o 
  11   7   4        6.60       12.00      8.36 o 
  12   7   4       79.17       66.93     12.73 o 
  13   7   4       63.11       65.66     12.42 o 
 -14   8   4        4.75       15.32      8.10 o 
 -13   8   4        6.11       10.77      8.53 o 
 -12   8   4       16.47       21.85      7.98 o 
 -11   8   4        7.24       20.60      8.07 o 
 -10   8   4        4.03        2.01      9.13 o 
  -9   8   4       17.35       16.71      8.05 o 
  -8   8   4       98.70       98.16     11.55 o 
  -7   8   4        8.33       20.76      6.82 o 
  -6   8   4      184.59      210.56     13.46 o 
  -5   8   4       13.36       14.36      7.74 o 
  -4   8   4       75.37       84.20      9.92 o 
  -3   8   4      256.13      275.13     14.71 o 
  -2   8   4      471.26      455.85     19.15 o 
  -1   8   4       12.10       28.71      7.85 o 
   0   8   4      593.83      612.78     52.78 o 
   1   8   4      381.91      347.38     17.14 o 
   2   8   4        1.17        6.89      8.18 o 
   3   8   4       16.76        5.40      8.71 o 
   4   8   4       94.05      103.29     11.81 o 
   5   8   4       27.09        2.61      9.58 o 
   6   8   4       13.71       24.64      8.86 o 
   7   8   4        0.06       10.69      7.50 o 
   8   8   4        1.94        0.72      8.16 o 
   9   8   4        2.12        8.43      8.12 o 
  10   8   4        0.04        5.49      8.78 o 
  11   8   4        0.17        2.36      9.09 o 
 -12   9   4        0.67       11.24      8.07 o 
 -11   9   4        7.94        2.98      9.70 o 
 -10   9   4       25.39       19.48      9.45 o 
  -9   9   4        7.09        7.73      9.26 o 
  -8   9   4       11.04       16.38      8.04 o 
  -7   9   4       15.40       18.54      9.12 o 
  -6   9   4       75.49      115.71     11.25 o 
  -5   9   4        7.39       11.91      9.75 o 
  -4   9   4       18.67       25.11      8.83 o 
  -3   9   4        0.08        0.00      8.23 o 
  -2   9   4      185.03      201.35     14.74 o 
  -1   9   4      236.01      242.77     16.26 o 
   0   9   4       42.01       41.87      7.42 o 
   1   9   4      161.21      157.29     13.52 o 
   2   9   4        0.54        3.88      8.21 o 
   3   9   4        3.10        0.68      8.63 o 
   4   9   4       53.03       59.81     11.96 o 
   5   9   4        0.56        7.19      8.90 o 
   6   9   4       56.32       30.70     11.88 o 
   7   9   4       15.59        6.98     10.46 o 
   8   9   4        6.15       10.34      9.43 o 
   9   9   4        1.15       12.98      8.86 o 
  -9  10   4        0.35        5.27      8.87 o 
  -8  10   4       52.18       60.31     10.92 o 
  -7  10   4        1.15       11.51      7.17 o 
  -6  10   4        0.52        2.80      7.65 o 
  -5  10   4       51.98       52.36     10.63 o 
  -4  10   4      230.42      241.56     16.78 o 
  -3  10   4       26.89       22.11      9.52 o 
  -2  10   4       49.10       48.60     10.58 o 
  -1  10   4       36.62       25.41     10.75 o 
   0  10   4       28.25       32.75      8.12 o 
   1  10   4        4.12        4.12      8.80 o 
   2  10   4       58.75       42.36     10.92 o 
   3  10   4       11.70       15.97     10.02 o 
   4  10   4        8.46        4.46      9.52 o 
   5  10   4        0.08        7.74      8.98 o 
   6  10   4        7.58        2.35      9.86 o 
   7  10   4       15.01       12.98     10.28 o 
  -5  11   4       57.14       49.64     10.50 o 
  -4  11   4        0.55        9.70      9.70 o 
  -3  11   4        0.70        1.44      9.37 o 
  -2  11   4       11.51       22.10      8.38 o 
  -1  11   4       10.63        6.45      8.81 o 
   0  11   4        0.21        0.56      9.01 o 
   1  11   4       34.83       25.60     11.30 o 
   2  11   4        5.17        8.90      9.98 o 
 -20   1   5        0.07       15.28      9.61 o 
 -19   1   5        0.01       10.19     10.19 o 
 -18   1   5       40.72       41.39     11.39 o 
 -17   1   5        4.34       13.19      8.72 o 
 -16   1   5        9.07       19.61      8.16 o 
 -15   1   5      531.36      577.69     20.94 o 
 -14   1   5      182.79      209.72     12.93 o 
 -13   1   5      184.40      218.89     12.18 o 
 -12   1   5      184.57      169.28     11.64 o 
 -11   1   5      366.10      362.32     14.16 o 
 -10   1   5       92.95       91.66      7.87 o 
  -9   1   5      222.59      245.53     10.44 o 
  -8   1   5       52.62       47.95      6.05 o 
  -7   1   5     1756.50     1805.07     22.89 o 
  -6   1   5     5580.09     5967.88     39.30 o 
  -5   1   5       55.15       44.63      5.32 o 
  -4   1   5       45.66       47.80      4.35 o 
  -3   1   5      814.24      769.81     13.59 o 
  -2   1   5      212.30      211.38      8.32 o 
  -1   1   5      603.34      606.62     12.21 o 
   0   1   5        8.50       10.76      2.32 o 
   1   1   5     1117.84     1063.25     16.42 o 
   2   1   5     1276.35     1238.20     18.38 o 
   3   1   5      502.20      473.70     12.80 o 
   4   1   5      758.85      753.37     16.47 o 
   5   1   5        4.39        4.61      4.61 o 
   6   1   5      408.63      362.54     13.20 o 
   7   1   5        2.27        1.89      5.00 o 
   8   1   5       27.87       35.61      6.71 o 
   9   1   5       56.09       65.30      7.86 o 
  10   1   5      349.03      361.65     17.42 o 
  11   1   5       19.03        9.91      7.97 o 
  12   1   5       63.76       54.92     10.31 o 
  13   1   5       47.71       49.60     11.17 o 
  14   1   5       13.16       17.16      9.72 o 
  15   1   5        7.61       18.10      8.36 o 
  16   1   5       15.00       30.91     10.62 o 
 -19   2   5       75.74       84.10     11.85 o 
 -18   2   5        8.55       21.16      9.79 o 
 -17   2   5      217.84      218.82     15.84 o 
 -16   2   5        0.07        2.53      8.47 o 
 -15   2   5        0.44       11.54      8.19 o 
 -14   2   5      414.82      391.68     17.99 o 
 -13   2   5       31.67       23.03      8.74 o 
 -12   2   5      386.90      385.17     15.42 o 
 -11   2   5       23.97       35.11      6.77 o 
 -10   2   5      132.64      113.68      9.29 o 
  -9   2   5      648.78      625.24     16.74 o 
  -8   2   5       49.63       48.83      6.44 o 
  -7   2   5       17.71       24.00      4.73 o 
  -6   2   5        5.33        6.70      4.13 o 
  -5   2   5        0.06        0.00      4.47 o 
  -4   2   5      669.14      782.11     14.71 o 
  -3   2   5      553.91      597.85     12.42 o 
  -2   2   5      741.34      755.07     13.50 o 
  -1   2   5     1078.34     1130.10     16.65 o 
   0   2   5     2118.14     2291.83    184.14 o 
   1   2   5      242.55      216.62      9.32 o 
   2   2   5       39.05       35.38      4.88 o 
   3   2   5     1922.06     2176.27     26.81 o 
   4   2   5     1163.09     1114.80     20.01 o 
   5   2   5        2.41        2.41      5.05 o 
   6   2   5      581.24      554.54     16.22 o 
   7   2   5       10.32        2.46      5.89 o 
   8   2   5      116.60       91.77      9.61 o 
   9   2   5       11.48        4.33      6.65 o 
  10   2   5       20.85       17.34      7.59 o 
  11   2   5       50.16       55.24      9.78 o 
  12   2   5        4.93        1.88      8.57 o 
  13   2   5        6.49        2.02      8.44 o 
  14   2   5        0.10        9.44      9.44 o 
  15   2   5       48.31       38.38     11.81 o 
  16   2   5        1.83        6.87      9.79 o 
 -19   3   5       14.07       11.05     11.93 o 
 -18   3   5       39.55       12.83     12.33 o 
 -17   3   5        0.13        0.00      8.11 o 
 -16   3   5        2.68        9.92      9.92 o 
 -15   3   5      127.44       95.64     11.77 o 
 -14   3   5       98.28       98.07     11.61 o 
 -13   3   5      942.09      964.98     25.37 o 
 -12   3   5     1987.43     2082.22     33.14 o 
 -11   3   5       31.55       34.93      7.59 o 
 -10   3   5       13.98        5.83      6.27 o 
  -9   3   5      115.42       97.36      8.47 o 
  -8   3   5      169.59      166.86      9.63 o 
  -7   3   5        0.14        4.51      4.51 o 
  -6   3   5      421.29      428.02     13.47 o 
  -5   3   5       56.58       63.94      6.58 o 
  -4   3   5      285.80      297.31     10.68 o 
  -3   3   5      429.99      399.97     11.55 o 
  -2   3   5     1089.71     1158.55     17.76 o 
  -1   3   5     2095.39     2355.42     25.62 o 
   0   3   5      655.55      600.66     50.09 o 
   1   3   5        1.93        0.30      3.71 o 
   2   3   5        2.18        1.25      3.27 o 
   3   3   5      155.21      146.82      8.46 o 
   4   3   5       57.72       60.60      6.25 o 
   5   3   5      480.40      459.56     15.85 o 
   6   3   5       12.02        5.44      6.14 o 
   7   3   5      247.74      252.15     13.27 o 
   8   3   5      110.14      117.71     10.44 o 
   9   3   5       10.46       13.47      7.57 o 
  10   3   5        6.22        0.53      7.85 o 
  11   3   5       29.21       33.60      8.36 o 
  12   3   5       47.89       54.53     11.03 o 
  13   3   5       52.08       70.33     12.09 o 
  14   3   5        1.01        7.18      7.98 o 
  15   3   5        4.33        2.99      8.54 o 
 -18   4   5        1.94        0.69      9.97 o 
 -17   4   5       42.42       59.56     11.05 o 
 -16   4   5       53.63       40.31     11.79 o 
 -15   4   5      114.06      136.33     12.86 o 
 -14   4   5       30.81       19.47     10.26 o 
 -13   4   5       80.14       80.46     11.92 o 
 -12   4   5     2372.01     2535.39     38.76 o 
 -11   4   5       78.71       74.92      9.81 o 
 -10   4   5       30.63       28.07      7.65 o 
  -9   4   5       23.15       15.97      6.54 o 
  -8   4   5       44.18       48.77      6.54 o 
  -7   4   5        4.19        3.05      4.88 o 
  -6   4   5        0.36        4.64      4.64 o 
  -5   4   5      212.20      232.91     10.14 o 
  -4   4   5      417.99      418.65     13.02 o 
  -3   4   5     2284.34     2362.79     27.05 o 
  -2   4   5     1025.48     1036.16     18.44 o 
  -1   4   5      256.05      281.87     10.68 o 
   0   4   5       11.77       11.80      4.30 o 
   1   4   5      555.80      483.41     14.27 o 
   2   4   5      249.64      229.71     10.48 o 
   3   4   5       26.72       31.58      5.67 o 
   4   4   5       72.96       77.71      7.48 o 
   5   4   5        7.10       13.15      5.14 o 
   6   4   5      325.06      343.74     14.89 o 
   7   4   5      141.29      160.24     11.68 o 
   8   4   5      182.59      221.09     13.42 o 
   9   4   5       79.05       79.03     10.45 o 
  10   4   5        3.02        3.64      8.74 o 
  11   4   5       50.99       39.60     10.26 o 
  12   4   5       14.10       26.38      8.01 o 
  13   4   5       78.85       83.82     12.76 o 
  14   4   5        8.63        3.69      9.90 o 
  15   4   5        0.00        6.89      9.48 o 
 -18   5   5       42.50       40.03     11.43 o 
 -17   5   5        4.10        6.39      9.62 o 
 -16   5   5       20.43       19.20      9.42 o 
 -15   5   5        2.08        6.60     11.75 o 
 -14   5   5        6.83        1.85      8.20 o 
 -13   5   5       23.63       16.70      9.36 o 
 -12   5   5      214.58      201.12     13.92 o 
 -11   5   5        8.27       16.09      8.00 o 
 -10   5   5     1307.42     1246.62     27.99 o 
  -9   5   5      426.17      449.92     17.11 o 
  -8   5   5      117.77      102.41      9.78 o 
  -7   5   5      116.04      126.09      9.56 o 
  -6   5   5        0.52        0.00      4.47 o 
  -5   5   5        8.73        8.97      8.77 o 
  -4   5   5       60.23       49.22      6.16 o 
  -3   5   5       58.19       68.70      6.78 o 
  -2   5   5       46.92       47.30      6.49 o 
  -1   5   5       83.26       66.79      7.38 o 
   0   5   5       39.70       27.69      4.80 o 
   1   5   5       13.76        9.58      4.83 o 
   2   5   5       42.11       48.07      5.89 o 
   3   5   5       47.38       24.42      7.01 o 
   4   5   5       16.58       20.15      7.44 o 
   5   5   5      881.65      793.26     24.20 o 
   6   5   5      536.93      504.04     18.91 o 
   7   5   5      177.94      201.32     14.06 o 
   8   5   5      337.76      359.91     17.82 o 
   9   5   5      168.97      166.69     13.80 o 
  10   5   5        0.16        9.98      9.98 o 
  11   5   5       85.36       95.65     12.67 o 
  12   5   5       17.11       24.98     11.20 o 
  13   5   5      131.31      195.08     14.93 o 
  14   5   5        6.94        4.59     11.10 o 
 -17   6   5        7.15       10.16      8.98 o 
 -16   6   5        6.66        2.82      8.93 o 
 -15   6   5       26.45       20.09     10.01 o 
 -14   6   5       37.35       48.20     10.12 o 
 -13   6   5       41.27       34.74     10.24 o 
 -12   6   5       23.45       30.17      9.48 o 
 -11   6   5       31.57       27.02     10.93 o 
 -10   6   5      600.90      632.92     22.22 o 
  -9   6   5      488.70      517.54     19.35 o 
  -8   6   5      196.86      199.67     12.78 o 
  -7   6   5        3.01        7.05      7.05 o 
  -6   6   5       20.88       23.85      6.63 o 
  -5   6   5      282.77      302.71     13.44 o 
  -4   6   5       26.79       32.94      6.26 o 
  -3   6   5     1208.62     1169.96     24.23 o 
  -2   6   5       43.56       51.32      6.64 o 
  -1   6   5       27.27       24.57      6.64 o 
   0   6   5       18.75       20.35      4.33 o 
   1   6   5      283.35      265.22     12.81 o 
   2   6   5      513.78      465.22     16.98 o 
   3   6   5       26.12       40.08      7.26 o 
   4   6   5      279.09      298.57     14.85 o 
   5   6   5      127.29      172.21     12.74 o 
   6   6   5       45.37       38.35      9.95 o 
   7   6   5      144.54      142.75     13.34 o 
   8   6   5        4.60        3.84      7.92 o 
   9   6   5        6.52        6.10      8.95 o 
  10   6   5       29.47       29.58     10.93 o 
  11   6   5       13.08        8.02     10.76 o 
  12   6   5       45.71       48.31     12.91 o 
  13   6   5      105.14       95.82     13.74 o 
 -16   7   5       21.58       33.81     10.48 o 
 -15   7   5        5.01       24.67      7.91 o 
 -14   7   5       41.55       37.66     11.02 o 
 -13   7   5       18.22       18.67     10.06 o 
 -12   7   5       59.24       60.23     10.76 o 
 -11   7   5       27.04       14.80     10.22 o 
 -10   7   5      286.71      258.10     16.69 o 
  -9   7   5       67.25       61.98      9.88 o 
  -8   7   5       38.34       36.00      9.36 o 
  -7   7   5        1.78        6.44      6.44 o 
  -6   7   5      150.62      147.07     11.77 o 
  -5   7   5       18.01        2.46      7.28 o 
  -4   7   5       17.92        2.44      6.73 o 
  -3   7   5      119.97      107.46      9.42 o 
  -2   7   5       36.80       34.24      7.03 o 
  -1   7   5       16.16        3.40      7.74 o 
   0   7   5      124.74      132.54      7.32 o 
   1   7   5       75.19       69.14      9.09 o 
   2   7   5       25.09       42.43      8.43 o 
   3   7   5     1534.83     1513.01     32.70 o 
   4   7   5        6.69        4.64      9.43 o 
   5   7   5       18.03       30.18      8.91 o 
   6   7   5       60.07       57.62     10.75 o 
   7   7   5       33.28       59.03      9.48 o 
   8   7   5       23.10       36.08      9.26 o 
   9   7   5        0.83        7.33      7.96 o 
  10   7   5        0.00        1.54      9.56 o 
  11   7   5        8.47       11.40     11.40 o 
  12   7   5        0.10        9.90      9.90 o 
 -14   8   5        3.67        2.25      9.22 o 
 -13   8   5       10.48       21.33      8.62 o 
 -12   8   5        1.55       15.13      7.96 o 
 -11   8   5        2.51        3.46      8.18 o 
 -10   8   5        0.02        4.76      7.65 o 
  -9   8   5      172.71      182.14     14.58 o 
  -8   8   5        6.31        6.89      8.00 o 
  -7   8   5      279.17      244.07     15.66 o 
  -6   8   5       23.90       24.44      8.58 o 
  -5   8   5       56.33       49.68      9.21 o 
  -4   8   5        0.32        7.21      7.21 o 
  -3   8   5       55.44       58.78      9.83 o 
  -2   8   5       63.86       59.27      9.07 o 
  -1   8   5      393.39      398.50     18.21 o 
   0   8   5       33.99       39.02      5.79 o 
   1   8   5       69.47       81.92     11.10 o 
   2   8   5      127.35      131.74     12.28 o 
   3   8   5       47.30       53.13     10.65 o 
   4   8   5        0.87        2.64      8.80 o 
   5   8   5        1.90        7.56      8.75 o 
   6   8   5        0.19       10.69      8.08 o 
   7   8   5        7.15        1.49      8.79 o 
   8   8   5       11.94        6.90      9.88 o 
   9   8   5       20.52       21.33     10.32 o 
  10   8   5        4.88        9.66     10.05 o 
 -12   9   5        7.13       17.41      8.71 o 
 -11   9   5       16.48       12.66      9.12 o 
 -10   9   5        9.10        5.09      8.61 o 
  -9   9   5       21.46       14.88      8.95 o 
  -8   9   5       48.33       37.87      9.90 o 
  -7   9   5       41.01       37.41      8.99 o 
  -6   9   5        8.92       20.07      9.00 o 
  -5   9   5       44.71       18.92     10.63 o 
  -4   9   5        9.34       22.88      7.75 o 
  -3   9   5       27.45       32.44      9.69 o 
  -2   9   5       56.63       48.85      9.28 o 
  -1   9   5       12.58       11.68      9.05 o 
   0   9   5       53.16       38.83      7.68 o 
   1   9   5       46.28       37.24     10.07 o 
   2   9   5       20.26       32.52      8.76 o 
   3   9   5       14.86       26.82      8.67 o 
   4   9   5       20.44       14.31     10.30 o 
   5   9   5        9.98       16.35      8.48 o 
   6   9   5       24.50        7.74     11.56 o 
   7   9   5       86.80       78.59     14.47 o 
   8   9   5       23.71       23.57     11.25 o 
  -9  10   5        2.97        9.01      9.56 o 
  -8  10   5        3.79       26.45      8.04 o 
  -7  10   5       26.62        7.15     10.79 o 
  -6  10   5       76.87      107.40     11.71 o 
  -5  10   5       31.45       35.03      9.60 o 
  -4  10   5       15.15        2.03      9.56 o 
  -3  10   5       15.39        8.73     10.35 o 
  -2  10   5        0.89        0.68      8.07 o 
  -1  10   5        0.01        4.70      8.58 o 
   0  10   5       93.47       86.95      9.24 o 
   1  10   5        0.03        9.50      9.50 o 
   2  10   5       80.75       78.02     11.93 o 
   3  10   5        0.11        6.61      8.38 o 
   4  10   5        3.80       10.39     10.39 o 
   5  10   5       36.50       34.46     11.87 o 
  -2  11   5        1.04       10.57      8.55 o 
 -20   0   6        1.73        8.32      9.83 o 
 -19   0   6       34.11       33.73     10.91 o 
 -18   0   6        0.05        3.51      8.70 o 
 -17   0   6        1.56        1.34      9.34 o 
 -16   0   6      377.15      437.45     19.68 o 
 -15   0   6      156.81      172.49     13.57 o 
 -14   0   6      160.49      180.57     12.86 o 
 -13   0   6      124.25      104.66     10.93 o 
 -12   0   6      200.99      230.07     11.53 o 
 -11   0   6       37.34       38.20      5.92 o 
 -10   0   6        4.99        2.99      5.98 o 
  -9   0   6      204.05      193.32     10.22 o 
  -8   0   6      459.73      472.98     14.08 o 
  -7   0   6      195.20      189.54     10.17 o 
  -6   0   6     6377.65     7103.86     45.73 o 
  -5   0   6      522.77      638.62     14.00 o 
  -4   0   6       38.02       44.31      5.42 o 
  -3   0   6      366.18      342.51     11.72 o 
  -2   0   6       33.01       45.53      4.50 o 
  -1   0   6      115.29      101.20      6.19 o 
   0   0   6      492.94      454.98     36.83 o 
   1   0   6      377.96      399.57     12.20 o 
   2   0   6     2825.72     3018.80     31.73 o 
   3   0   6     2287.87     2235.21     28.75 o 
   4   0   6      143.60      125.65      8.70 o 
   5   0   6      643.46      616.34     16.60 o 
   6   0   6       26.97       36.90      5.76 o 
   7   0   6      207.77      187.38     12.27 o 
   8   0   6       39.42       33.91      7.40 o 
   9   0   6      581.94      616.18     20.81 o 
  10   0   6       24.07       24.28      7.97 o 
  11   0   6       54.84       58.99     10.49 o 
  12   0   6       22.19       20.75      8.09 o 
  13   0   6       90.03       60.20     12.60 o 
  14   0   6        0.01        2.14      8.35 o 
  15   0   6        5.90        8.81     10.54 o 
 -20   1   6        0.02        2.27      9.07 o 
 -19   1   6       11.04        4.42      9.56 o 
 -18   1   6        0.00        9.15     10.10 o 
 -17   1   6        0.23        5.35      8.84 o 
 -16   1   6       48.82       34.15     10.31 o 
 -15   1   6       19.56       34.53      8.07 o 
 -14   1   6       48.66       65.87      8.63 o 
 -13   1   6        1.57        1.47      6.06 o 
 -12   1   6       83.26       83.74      8.36 o 
 -11   1   6        2.19        6.57      5.46 o 
 -10   1   6       18.56       16.58      5.79 o 
  -9   1   6       63.51       63.59      5.99 o 
  -8   1   6      473.67      493.95     14.03 o 
  -7   1   6        2.83        0.29      4.10 o 
  -6   1   6       90.22       89.02      6.79 o 
  -5   1   6     1168.37     1308.41     19.14 o 
  -4   1   6     1756.57     1687.27     21.23 o 
  -3   1   6        0.22        1.26      2.73 o 
  -2   1   6        0.26        3.86      3.06 o 
  -1   1   6        6.34        3.58      3.58 o 
   0   1   6       14.00       12.81      4.88 o 
   1   1   6      753.20      656.11     15.40 o 
   2   1   6      527.84      468.56     13.47 o 
   3   1   6        3.42        3.10      4.60 o 
   4   1   6       80.09       74.17      7.06 o 
   5   1   6      169.21      187.86     10.10 o 
   6   1   6        6.86       10.15      5.51 o 
   7   1   6       50.03       46.86      7.45 o 
   8   1   6       15.21        3.75      7.06 o 
   9   1   6       16.78       26.82      8.00 o 
  10   1   6        0.15        9.31      7.37 o 
  11   1   6       50.81       62.47      9.48 o 
  12   1   6        1.75        9.16      9.16 o 
  13   1   6       17.47       37.51      9.29 o 
  14   1   6       21.40       17.28     10.42 o 
  15   1   6        7.38        3.72     10.39 o 
 -19   2   6       24.75       30.52     10.60 o 
 -18   2   6       92.00       89.86     12.57 o 
 -17   2   6       31.13       16.20     10.71 o 
 -16   2   6       17.68       24.11      8.43 o 
 -15   2   6        1.03        4.12      8.77 o 
 -14   2   6       40.70       50.47      9.06 o 
 -13   2   6        0.22        1.05      6.65 o 
 -12   2   6       22.90       15.04      6.56 o 
 -11   2   6       34.19       36.02      7.28 o 
 -10   2   6       11.23       18.13      5.95 o 
  -9   2   6       96.11       87.99      7.68 o 
  -8   2   6      359.52      371.37     12.86 o 
  -7   2   6       60.80       57.81      6.33 o 
  -6   2   6        6.48        7.77      4.51 o 
  -5   2   6        3.10        3.96      3.96 o 
  -4   2   6     1214.39     1329.92     20.63 o 
  -3   2   6     3273.01     3383.63     30.65 o 
  -2   2   6      493.84      489.21     12.88 o 
  -1   2   6      794.08      788.66     16.34 o 
   0   2   6     2098.82     2246.90    141.69 o 
   1   2   6     1256.48     1346.60     21.54 o 
   2   2   6      152.89      161.11      9.18 o 
   3   2   6      288.67      245.33     11.38 o 
   4   2   6      618.92      568.88     16.81 o 
   5   2   6      678.45      645.78     18.69 o 
   6   2   6      135.05      133.49      9.73 o 
   7   2   6       66.44       53.47      8.16 o 
   8   2   6        0.89       13.74      6.15 o 
   9   2   6      590.63      567.43     21.32 o 
  10   2   6        2.57        1.13      8.38 o 
  11   2   6       54.76       62.18     10.11 o 
  12   2   6       32.51       40.23     10.51 o 
  13   2   6        3.03        0.67      9.26 o 
  14   2   6        0.28        2.18     10.45 o 
  15   2   6        0.05        3.78     10.73 o 
 -19   3   6        6.23        0.00     10.22 o 
 -18   3   6       27.86       23.14     10.58 o 
 -17   3   6        0.87       11.04      9.36 o 
 -16   3   6        2.66       17.66      7.58 o 
 -15   3   6       35.61       17.23     10.11 o 
 -14   3   6      266.02      256.70     15.30 o 
 -13   3   6        8.52        7.56      8.63 o 
 -12   3   6      352.61      325.73     15.48 o 
 -11   3   6      292.56      285.95     14.56 o 
 -10   3   6      592.47      569.52     18.40 o 
  -9   3   6        2.91        7.11      5.48 o 
  -8   3   6       53.90       59.00      7.33 o 
  -7   3   6      785.54      802.98     19.44 o 
  -6   3   6       29.59       15.98      6.86 o 
  -5   3   6      252.84      262.15     11.02 o 
  -4   3   6     1798.37     1924.42     24.65 o 
  -3   3   6      434.71      396.85     12.64 o 
  -2   3   6       68.51       72.47      6.15 o 
  -1   3   6       56.47       61.97      6.19 o 
   0   3   6     1533.25     1689.62    116.91 o 
   1   3   6      280.41      278.87     11.77 o 
   2   3   6        9.02        5.87      4.23 o 
   3   3   6       50.21       45.51      6.49 o 
   4   3   6       13.99       14.45      5.46 o 
   5   3   6       15.17       11.76      5.88 o 
   6   3   6        0.40        3.27      5.45 o 
   7   3   6      183.38      180.08     13.24 o 
   8   3   6      602.94      622.02     21.30 o 
   9   3   6       58.27       50.40     10.47 o 
  10   3   6        0.07        6.66      8.28 o 
  11   3   6      100.21       96.80     12.19 o 
  12   3   6        7.31        4.15     10.32 o 
  13   3   6       30.31       31.75      9.92 o 
  14   3   6        0.01        2.24      9.29 o 
 -18   4   6        1.98        1.46      9.24 o 
 -17   4   6       79.22       62.36     12.12 o 
 -16   4   6        1.14        8.36      8.36 o 
 -15   4   6        5.38       13.57      9.32 o 
 -14   4   6        1.72        6.72      8.31 o 
 -13   4   6       14.11       13.87      8.99 o 
 -12   4   6      208.34      193.19     14.36 o 
 -11   4   6      772.31      771.40     23.11 o 
 -10   4   6       33.91       51.11      8.31 o 
  -9   4   6      637.74      596.62     19.30 o 
  -8   4   6        2.70        3.03      6.20 o 
  -7   4   6       58.76       63.13      7.05 o 
  -6   4   6       34.40       38.45      6.21 o 
  -5   4   6      199.76      231.44     10.64 o 
  -4   4   6       68.00       73.32      7.19 o 
  -3   4   6       17.03       11.93      4.42 o 
  -2   4   6      266.66      280.99     11.57 o 
  -1   4   6       87.16       84.35      7.12 o 
   0   4   6       90.67       80.53      9.78 o 
   1   4   6       10.60       15.20      4.47 o 
   2   4   6      185.47      165.16     10.01 o 
   3   4   6       30.27       38.20      6.96 o 
   4   4   6        0.02       11.33      4.99 o 
   5   4   6        5.01        5.34      5.89 o 
   6   4   6      402.64      361.69     17.12 o 
   7   4   6      241.26      268.46     15.85 o 
   8   4   6      518.75      519.19     21.92 o 
   9   4   6       58.40       75.11     11.03 o 
  10   4   6        0.59        7.75      7.29 o 
  11   4   6       34.08       36.10     10.17 o 
  12   4   6        8.74       17.20      8.79 o 
  13   4   6       32.78       27.63     11.58 o 
  14   4   6       81.65       83.16     14.52 o 
 -18   5   6        1.02       23.02      9.30 o 
 -17   5   6       58.74       41.44     11.91 o 
 -16   5   6       79.93       86.72     11.78 o 
 -15   5   6        0.18        6.77      9.56 o 
 -14   5   6       41.95       57.88     10.27 o 
 -13   5   6        0.32        4.33      9.05 o 
 -12   5   6        3.76        1.15      8.60 o 
 -11   5   6      857.44      860.19     25.43 o 
 -10   5   6       47.33       49.40      9.76 o 
  -9   5   6     2037.55     2128.41     34.01 o 
  -8   5   6      439.31      442.02     17.00 o 
  -7   5   6      163.85      168.44     10.78 o 
  -6   5   6      117.85      109.00      8.99 o 
  -5   5   6       10.49        4.00      5.56 o 
  -4   5   6       25.56       29.99      5.43 o 
  -3   5   6     1070.29     1017.80     21.77 o 
  -2   5   6        0.82        4.57      5.06 o 
  -1   5   6      247.63      242.78     11.50 o 
   0   5   6       98.10      107.09      9.49 o 
   1   5   6       87.65       76.02      7.75 o 
   2   5   6      223.57      198.72     11.70 o 
   3   5   6        0.78        1.40      5.82 o 
   4   5   6       82.98       87.64      9.63 o 
   5   5   6      552.97      553.82     19.73 o 
   6   5   6      787.40      768.20     25.04 o 
   7   5   6      313.88      320.93     17.88 o 
   8   5   6        0.60        6.29      8.86 o 
   9   5   6        5.28        7.89      9.47 o 
  10   5   6        1.04        7.63      9.41 o 
  11   5   6        4.07        3.59      8.85 o 
  12   5   6        7.03       11.23      9.30 o 
  13   5   6       50.09       44.74     12.66 o 
 -17   6   6      167.37      161.17     15.58 o 
 -16   6   6       14.25       30.65      9.48 o 
 -15   6   6        8.68        2.87     10.58 o 
 -14   6   6      128.47      116.61     13.20 o 
 -13   6   6      138.99      133.68     13.91 o 
 -12   6   6       14.72        7.00     15.22 o 
 -11   6   6       94.45      106.13     12.41 o 
 -10   6   6       18.45       24.39      8.51 o 
  -9   6   6      505.33      534.41     20.20 o 
  -8   6   6       35.02       25.59      8.81 o 
  -7   6   6      205.95      210.07     12.80 o 
  -6   6   6        1.87       11.76      7.04 o 
  -5   6   6      175.29      198.47     11.20 o 
  -4   6   6      130.42      118.38      9.91 o 
  -3   6   6       48.82       43.58      7.85 o 
  -2   6   6        0.48        3.92      5.56 o 
  -1   6   6       94.54       82.15      9.10 o 
   0   6   6      110.29      109.50     14.74 o 
   1   6   6       93.96       84.88      9.02 o 
   2   6   6      119.45      116.49     10.58 o 
   3   6   6       58.31       72.82      9.77 o 
   4   6   6      188.05      203.74     13.50 o 
   5   6   6        6.09        3.51      9.11 o 
   6   6   6     1028.85     1094.33     31.69 o 
   7   6   6        3.25        1.29     10.05 o 
   8   6   6       45.56       24.68      9.90 o 
   9   6   6        0.56        6.46      8.28 o 
  10   6   6        1.70        9.90      9.90 o 
  11   6   6       50.22       56.58     11.46 o 
  12   6   6        2.86       11.66     11.66 o 
 -15   7   6       47.92       57.19     11.18 o 
 -14   7   6        0.00        2.94      8.54 o 
 -13   7   6       47.90       50.41     10.14 o 
 -12   7   6        0.81       20.63      9.64 o 
 -11   7   6        5.26       10.63      8.98 o 
 -10   7   6       46.35       60.43      9.83 o 
  -9   7   6        2.53       11.59      7.90 o 
  -8   7   6        5.65        0.60      7.53 o 
  -7   7   6      204.05      220.22     14.10 o 
  -6   7   6      517.69      520.64     19.18 o 
  -5   7   6      135.33      172.20     11.85 o 
  -4   7   6       15.16       14.09      7.66 o 
  -3   7   6        0.72       10.48      5.80 o 
  -2   7   6       44.96       28.99      7.97 o 
  -1   7   6        7.75        0.50      6.91 o 
   0   7   6       39.69       45.86      5.79 o 
   1   7   6      111.55       77.74      9.46 o 
   2   7   6        9.11        9.03      7.88 o 
   3   7   6      320.94      265.98     17.08 o 
   4   7   6      463.82      423.34     20.43 o 
   5   7   6      128.27      135.28     13.83 o 
   6   7   6        1.09        7.52      8.00 o 
   7   7   6        1.19       13.57      8.62 o 
   8   7   6        4.04        1.50     10.05 o 
   9   7   6        0.66        3.11      8.56 o 
  10   7   6       23.41       33.93     10.63 o 
  11   7   6        1.18       21.65      9.76 o 
 -14   8   6       16.29       24.26     11.52 o 
 -13   8   6       24.14       33.68      9.77 o 
 -12   8   6       36.42       42.50     11.01 o 
 -11   8   6       44.26       49.20     10.58 o 
 -10   8   6       32.68       49.73     11.23 o 
  -9   8   6       75.46       69.92     11.52 o 
  -8   8   6        4.24        2.58      9.46 o 
  -7   8   6      256.11      260.29     15.96 o 
  -6   8   6       92.72       90.55     10.25 o 
  -5   8   6        5.27        8.44      8.44 o 
  -4   8   6       50.48       63.51      9.86 o 
  -3   8   6        1.99        1.68      7.38 o 
  -2   8   6       18.61       21.38      8.75 o 
  -1   8   6        9.97        4.56      7.33 o 
   0   8   6       39.41       48.18      6.35 o 
   1   8   6       28.20       21.15      8.45 o 
   2   8   6        6.98       15.71      7.85 o 
   3   8   6      128.74      136.86     13.71 o 
   4   8   6       95.32       79.41     12.45 o 
   5   8   6        3.92        0.71      9.61 o 
   6   8   6       87.70       76.74     11.61 o 
   7   8   6       10.47        2.34      9.52 o 
   8   8   6        9.85       11.94      9.48 o 
   9   8   6        5.68        4.07     11.30 o 
 -11   9   6        0.00        4.49      8.27 o 
 -10   9   6       27.79       12.55     10.92 o 
  -9   9   6       30.59       63.07      9.26 o 
  -8   9   6       17.09        1.42      9.51 o 
  -7   9   6        1.05        7.41      7.90 o 
  -6   9   6       15.35        9.16      8.81 o 
  -5   9   6        3.10        7.00      8.87 o 
  -4   9   6       65.34       63.43     11.37 o 
  -3   9   6       39.78       26.80      9.90 o 
  -2   9   6       27.51       38.03      9.57 o 
  -1   9   6        0.08        6.94      7.42 o 
   0   9   6       19.00       13.50      5.60 o 
   1   9   6        9.79        9.35      9.35 o 
   2   9   6        0.36        8.48      8.48 o 
   3   9   6       15.92       15.60     10.66 o 
   4   9   6       45.47       55.37     11.10 o 
   5   9   6       88.81       87.28     12.45 o 
   6   9   6        9.26        0.76      9.68 o 
   7   9   6        9.23       11.38     10.19 o 
  -8  10   6        8.36       15.40      8.90 o 
  -7  10   6        4.55        8.62      8.62 o 
  -6  10   6        0.52        3.52      8.38 o 
  -5  10   6        8.81        2.05      9.32 o 
  -4  10   6        7.01        5.40      8.35 o 
  -3  10   6        0.09        3.35      8.01 o 
  -2  10   6        2.05        6.71      8.15 o 
  -1  10   6        0.00        9.00      9.00 o 
   0  10   6       17.57       33.97      7.04 o 
   1  10   6        0.18        8.65      8.65 o 
   2  10   6        6.74       10.88      8.08 o 
   3  10   6       31.15       33.70      9.42 o 
   4  10   6        0.74       12.35      8.79 o 
 -19   1   7        6.63       21.49      9.61 o 
 -18   1   7        3.44        6.39      9.44 o 
 -17   1   7       62.68       74.14     10.99 o 
 -16   1   7       80.38       80.40     12.05 o 
 -15   1   7      152.51      134.09     12.31 o 
 -14   1   7       17.46       20.82      7.74 o 
 -13   1   7      102.39      110.23      9.92 o 
 -12   1   7       48.97       62.91      7.06 o 
 -11   1   7      200.32      178.54     11.17 o 
 -10   1   7       77.07       79.78      7.90 o 
  -9   1   7      190.54      207.75     10.32 o 
  -8   1   7       77.73       57.23      6.76 o 
  -7   1   7      143.51      130.00      8.54 o 
  -6   1   7        0.02        0.65      4.02 o 
  -5   1   7       71.59       65.37      6.31 o 
  -4   1   7       26.57       21.80      4.66 o 
  -3   1   7      127.66      105.95      7.18 o 
  -2   1   7       17.47       17.99      4.12 o 
  -1   1   7       70.76       80.45      5.97 o 
   0   1   7       93.22       97.62      9.61 o 
   1   1   7       16.06        6.03      4.44 o 
   2   1   7       91.63       73.19      7.10 o 
   3   1   7      527.98      550.36     16.03 o 
   4   1   7      847.80      796.34     19.99 o 
   5   1   7       83.30       82.47      8.64 o 
   6   1   7       20.05       34.81      5.98 o 
   7   1   7      288.00      270.82     14.25 o 
   8   1   7      264.19      288.08     15.53 o 
   9   1   7       39.76       38.31      8.84 o 
  10   1   7      170.21      188.18     14.43 o 
  11   1   7       44.74       51.80     11.85 o 
  12   1   7      248.69      286.68     18.27 o 
  13   1   7        9.37       27.16      9.65 o 
  14   1   7       14.88       19.39     10.70 o 
 -19   2   7        0.28        9.00      9.22 o 
 -18   2   7       46.53       50.66     10.58 o 
 -17   2   7        2.85        2.73      9.31 o 
 -16   2   7       37.21       20.19     10.09 o 
 -15   2   7        0.64        8.34      8.34 o 
 -14   2   7       58.78       48.47     10.39 o 
 -13   2   7       74.27       95.60      9.61 o 
 -12   2   7       46.98       54.35      7.50 o 
 -11   2   7       14.84       13.84      6.36 o 
 -10   2   7       56.41       56.54      7.40 o 
  -9   2   7      457.05      477.66     15.88 o 
  -8   2   7        1.04        4.60      4.53 o 
  -7   2   7      383.96      370.49     13.50 o 
  -6   2   7      416.97      442.90     14.27 o 
  -5   2   7      442.97      483.54     14.76 o 
  -4   2   7      151.53      163.09      8.93 o 
  -3   2   7      260.89      249.97     10.16 o 
  -2   2   7     1178.84     1211.47     19.88 o 
  -1   2   7      476.57      489.50     13.93 o 
   0   2   7       73.50       89.14      7.73 o 
   1   2   7       17.86       22.65      4.93 o 
   2   2   7       12.21        6.77      5.46 o 
   3   2   7      106.91      117.41      9.03 o 
   4   2   7        0.48        5.34      6.02 o 
   5   2   7       15.21       14.92      5.85 o 
   6   2   7      659.26      649.35     20.41 o 
   7   2   7      144.61      128.64     11.51 o 
   8   2   7       24.80       16.75      8.68 o 
   9   2   7      149.22      166.31     13.76 o 
  10   2   7        4.56        8.68      9.05 o 
  11   2   7      164.18      145.50     16.14 o 
  12   2   7        0.56        0.67      9.04 o 
  13   2   7       32.46       25.70     12.20 o 
  14   2   7       39.29       48.68     12.18 o 
 -19   3   7       18.92       24.32      9.40 o 
 -18   3   7       30.15       26.49     10.95 o 
 -17   3   7        0.39        9.62      9.62 o 
 -16   3   7       50.86       52.51     11.06 o 
 -15   3   7       40.63       19.12      9.97 o 
 -14   3   7        0.08        7.83      8.14 o 
 -13   3   7       15.36       11.32      7.50 o 
 -12   3   7      168.80      178.66     12.36 o 
 -11   3   7      332.78      336.81     15.80 o 
 -10   3   7       21.30       21.80      7.14 o 
  -9   3   7      333.54      367.85     15.16 o 
  -8   3   7        3.87        3.85      5.98 o 
  -7   3   7      140.49      144.83      9.78 o 
  -6   3   7       79.90       79.03      7.50 o 
  -5   3   7       39.27       45.07      6.04 o 
  -4   3   7      122.58      126.53      8.15 o 
  -3   3   7       70.32       67.49      6.13 o 
  -2   3   7      248.76      270.41     10.99 o 
  -1   3   7       46.33       39.98      5.44 o 
   0   3   7      112.07       92.20      7.23 o 
   1   3   7      120.39      121.47      9.28 o 
   2   3   7       10.16        6.21      4.88 o 
   3   3   7      196.47      180.99     10.77 o 
   4   3   7        1.49        5.05      5.37 o 
   5   3   7       17.59       23.29      6.51 o 
   6   3   7      167.03      188.78     12.40 o 
   7   3   7      139.02      145.88     11.96 o 
   8   3   7      100.04      112.29     11.99 o 
   9   3   7      537.17      544.09     22.96 o 
  10   3   7      410.15      419.37     20.97 o 
  11   3   7       10.38       16.57     11.57 o 
  12   3   7        1.82        3.64     10.41 o 
  13   3   7       19.37       20.36     10.86 o 
  14   3   7        2.61        6.98     10.48 o 
 -18   4   7        0.59        3.77      9.36 o 
 -17   4   7       62.50       61.07     11.55 o 
 -16   4   7       43.98       67.83     10.72 o 
 -15   4   7       50.55       28.09     12.13 o 
 -14   4   7       15.99        8.93      9.93 o 
 -13   4   7      151.00      147.59     12.89 o 
 -12   4   7        0.27        0.54      8.17 o 
 -11   4   7       26.27       22.86      9.70 o 
 -10   4   7        0.82        1.57      7.86 o 
  -9   4   7      797.61      813.70     22.81 o 
  -8   4   7      306.35      306.28     14.55 o 
  -7   4   7       36.82       47.03      7.22 o 
  -6   4   7       10.66       11.93      4.85 o 
  -5   4   7       58.03       54.76      5.89 o 
  -4   4   7      518.15      440.62     14.69 o 
  -3   4   7      117.31       92.34      8.00 o 
  -2   4   7       95.68       98.11      7.74 o 
  -1   4   7       99.80      107.44      7.76 o 
   0   4   7     1162.82     1138.84     91.78 o 
   1   4   7      299.02      302.37     13.27 o 
   2   4   7        0.21        0.46      5.32 o 
   3   4   7        1.27        0.48      5.51 o 
   4   4   7      203.67      207.26     12.19 o 
   5   4   7       99.29      107.05     10.40 o 
   6   4   7        5.09        1.12      7.75 o 
   7   4   7       36.83       25.50     10.49 o 
   8   4   7        3.54       10.02      9.54 o 
   9   4   7      418.07      422.85     21.79 o 
  10   4   7      112.78      122.50     14.57 o 
  11   4   7        9.93        3.64      9.85 o 
  12   4   7       38.96       46.71     12.27 o 
  13   4   7       17.11       18.59     11.23 o 
 -17   5   7        1.77        0.00      9.68 o 
 -16   5   7       51.65       55.15     10.87 o 
 -15   5   7        2.11        2.07      9.50 o 
 -14   5   7       49.92       45.84     11.82 o 
 -13   5   7       39.86       42.68     10.61 o 
 -12   5   7      243.63      257.84     15.78 o 
 -11   5   7      513.39      534.10     20.45 o 
 -10   5   7        7.04        1.10      8.51 o 
  -9   5   7      103.41      104.81     10.56 o 
  -8   5   7      537.24      540.21     18.73 o 
  -7   5   7       50.18       54.46      7.76 o 
  -6   5   7        6.79        9.81      5.31 o 
  -5   5   7        2.55        8.50      4.47 o 
  -4   5   7       39.86       32.74      6.45 o 
  -3   5   7        1.24        7.47      5.07 o 
  -2   5   7       39.17       39.05      7.59 o 
  -1   5   7       23.90       25.32      5.88 o 
   0   5   7       16.24       18.18      4.85 o 
   1   5   7        6.46        0.45      5.60 o 
   2   5   7      104.78       92.09      9.48 o 
   3   5   7       54.10       32.57      8.29 o 
   4   5   7        1.85        5.48      6.67 o 
   5   5   7      262.38      255.78     16.04 o 
   6   5   7       45.94       26.95     10.62 o 
   7   5   7      206.23      185.61     15.72 o 
   8   5   7       37.67       31.09     11.45 o 
   9   5   7      106.29       88.94     14.35 o 
  10   5   7       13.59        5.16     10.85 o 
  11   5   7        2.59        1.50      9.39 o 
  12   5   7        1.11       10.10     10.62 o 
 -16   6   7      181.23      193.21     15.78 o 
 -15   6   7       17.81       34.41      9.78 o 
 -14   6   7        0.04       10.11     10.11 o 
 -13   6   7       14.04       26.87     12.87 o 
 -12   6   7        4.48        3.29      9.88 o 
 -11   6   7        1.21        4.46      7.63 o 
 -10   6   7      154.88      160.21     13.61 o 
  -9   6   7       28.93       28.28      9.38 o 
  -8   6   7       35.40       34.53      8.93 o 
  -7   6   7       79.32       66.56      9.70 o 
  -6   6   7      249.32      249.86     14.04 o 
  -5   6   7       47.69       47.32      7.93 o 
  -4   6   7      256.11      256.44     13.37 o 
  -3   6   7      224.99      238.31     13.12 o 
  -2   6   7       57.17       58.46      8.49 o 
  -1   6   7       23.05       27.46      7.52 o 
   0   6   7      524.45      536.90     52.78 o 
   1   6   7       66.31       78.02      8.96 o 
   2   6   7       39.29       27.07      7.78 o 
   3   6   7        2.64        1.71      7.63 o 
   4   6   7       20.26        5.46      8.79 o 
   5   6   7      123.67      136.13     13.36 o 
   6   6   7      105.38      100.22     13.50 o 
   7   6   7      226.00      240.47     17.37 o 
   8   6   7       47.18       29.87     11.80 o 
   9   6   7        1.10        0.00      9.73 o 
  10   6   7        6.63        6.23     10.87 o 
  11   6   7        0.23        4.78      8.90 o 
 -15   7   7       15.02        8.34     10.99 o 
 -14   7   7        9.25       11.21     11.78 o 
 -13   7   7        9.75       11.71      8.90 o 
 -12   7   7       10.80       11.21     11.21 o 
 -11   7   7        0.53       12.29      7.99 o 
 -10   7   7       97.61       93.23     11.08 o 
  -9   7   7      139.47      121.32     12.72 o 
  -8   7   7        9.46       19.22      8.50 o 
  -7   7   7      185.86      200.06     13.59 o 
  -6   7   7      695.44      729.97     22.53 o 
  -5   7   7       12.70       13.91      7.34 o 
  -4   7   7      112.82      111.12     10.39 o 
  -3   7   7       16.19        3.16      7.17 o 
  -2   7   7       81.22       84.59      9.42 o 
  -1   7   7        2.10       17.78      6.38 o 
   0   7   7       62.21       73.56      7.13 o 
   1   7   7       26.48       25.31      7.34 o 
   2   7   7        4.91       15.06      6.73 o 
   3   7   7        0.60        1.93      7.79 o 
   4   7   7        3.91        5.33      9.08 o 
   5   7   7       63.11       55.53     11.16 o 
   6   7   7       77.88       93.49     12.86 o 
   7   7   7       30.68       71.55     16.19 o 
   8   7   7        1.41       21.04      8.81 o 
   9   7   7        1.38        5.57      9.91 o 
  10   7   7        0.30        6.51      8.50 o 
 -13   8   7       10.58        6.12      9.79 o 
 -12   8   7        1.10        7.48     10.58 o 
 -11   8   7       21.22       18.20     10.12 o 
 -10   8   7        4.91       11.25      8.55 o 
  -9   8   7        9.90        0.00      9.26 o 
  -8   8   7        8.04        7.22      9.17 o 
  -7   8   7        0.83       18.98      7.42 o 
  -6   8   7       32.07       34.85      9.44 o 
  -5   8   7       11.32        5.37      8.78 o 
  -4   8   7       11.42        4.09      8.17 o 
  -3   8   7       11.86        0.55      8.92 o 
  -2   8   7      272.80      286.02     16.42 o 
  -1   8   7       16.36       31.59      7.95 o 
   0   8   7        3.12        5.63      5.42 o 
   1   8   7        0.00        5.67      6.33 o 
   2   8   7        1.21        3.92      8.23 o 
   3   8   7        3.48       17.87      7.39 o 
   4   8   7       18.45       30.89      9.94 o 
   5   8   7        2.78       11.25      8.09 o 
   6   8   7       11.84       11.65      9.56 o 
   7   8   7       16.09       36.03     10.25 o 
   8   8   7        0.84        6.54      8.11 o 
 -11   9   7       10.85        0.76      9.71 o 
 -10   9   7       71.78      100.31     10.99 o 
  -9   9   7       12.71       35.46      9.27 o 
  -8   9   7        0.09        2.84      8.82 o 
  -7   9   7        6.26        8.19      8.33 o 
  -6   9   7        0.04        1.98      8.04 o 
  -5   9   7        1.61       10.39      7.02 o 
  -4   9   7      121.03      124.56     13.42 o 
  -3   9   7       23.63       34.32      8.79 o 
  -2   9   7       51.73       50.41     10.97 o 
  -1   9   7       44.52       50.47      9.38 o 
   0   9   7        4.89        3.06      8.30 o 
   1   9   7        0.62        8.89      8.89 o 
   2   9   7       63.26       92.56     11.17 o 
   3   9   7        8.23       16.89      8.94 o 
   4   9   7        5.77        5.33      8.75 o 
   5   9   7       10.03       18.09      9.82 o 
   6   9   7        1.25        9.42      9.42 o 
  -7  10   7       11.45       20.72      8.90 o 
  -6  10   7        1.60        0.70      9.24 o 
  -5  10   7        2.63        1.41      8.16 o 
  -4  10   7        0.72        4.76      7.61 o 
  -3  10   7       24.03       16.15      8.55 o 
  -2  10   7        2.70       20.27      7.43 o 
  -1  10   7       15.52       27.38      9.85 o 
   0  10   7        8.14        1.34      6.99 o 
   1  10   7        3.27        9.43      9.43 o 
   2  10   7       33.39       23.53     11.14 o 
 -19   0   8        6.89       10.85     10.85 o 
 -18   0   8       23.50       15.47      9.89 o 
 -17   0   8        8.40        4.67     10.00 o 
 -16   0   8      137.83      149.58     13.74 o 
 -15   0   8        7.47        2.99      8.33 o 
 -14   0   8      199.04      193.34     12.79 o 
 -13   0   8       34.19       17.73      8.32 o 
 -12   0   8        9.43        6.84      6.99 o 
 -11   0   8       41.85       42.84      7.33 o 
 -10   0   8       94.80       98.53      8.93 o 
  -9   0   8       98.25       84.84      8.09 o 
  -8   0   8      117.65      196.17     16.94 o 
  -7   0   8      243.12      232.61     11.35 o 
  -6   0   8        8.51       10.24      4.96 o 
  -5   0   8        1.25        3.93      4.16 o 
  -4   0   8      294.97      299.24     12.35 o 
  -3   0   8       26.19       15.22      5.21 o 
  -2   0   8      355.18      309.64     12.77 o 
  -1   0   8        5.42        2.96      4.08 o 
   0   0   8       70.94       73.49      5.88 o 
   1   0   8        3.46       11.19      4.14 o 
   2   0   8        7.97        4.78      5.00 o 
   3   0   8        8.67        7.47      5.76 o 
   4   0   8       14.83        4.36     11.02 o 
   5   0   8       55.52       47.78      8.52 o 
   6   0   8      118.75      117.51     10.99 o 
   7   0   8       38.03       37.45      8.63 o 
   8   0   8       88.74       95.33     10.80 o 
   9   0   8      100.75       93.91     11.78 o 
  10   0   8       46.76       30.12      9.32 o 
  11   0   8        5.47        1.36      9.06 o 
  12   0   8        0.08        6.23     10.57 o 
  13   0   8       21.76       23.12     10.95 o 
 -19   1   8        1.89        5.22      9.81 o 
 -18   1   8       41.21       20.14     10.67 o 
 -17   1   8        6.18       10.29      8.62 o 
 -16   1   8       13.60       10.99      8.56 o 
 -15   1   8        9.22        5.48      9.27 o 
 -14   1   8       36.72       28.53      8.96 o 
 -13   1   8        7.12       15.95      7.24 o 
 -12   1   8        0.09        1.46      5.88 o 
 -11   1   8       26.95       24.11      7.17 o 
 -10   1   8       22.66       26.88      6.75 o 
  -9   1   8       38.16       21.60      6.72 o 
  -8   1   8      172.82      159.30      9.43 o 
  -7   1   8       12.10       23.89      5.02 o 
  -6   1   8      420.17      386.39     13.54 o 
  -5   1   8        0.03        7.24      3.51 o 
  -4   1   8        8.28       15.68      4.33 o 
  -3   1   8       99.10       87.61      7.70 o 
  -2   1   8       10.71        8.19      4.35 o 
  -1   1   8       23.04       20.29      4.68 o 
   0   1   8      341.00      321.03     19.31 o 
   1   1   8       13.24       19.92      4.26 o 
   2   1   8       46.56       53.18      7.66 o 
   3   1   8      114.92      106.18      9.41 o 
   4   1   8      422.98      418.17     15.90 o 
   5   1   8        0.71        4.60      5.69 o 
   6   1   8      242.53      246.57     13.12 o 
   7   1   8      101.69      133.63     10.32 o 
   8   1   8        0.93        8.28      8.28 o 
   9   1   8       14.21       23.56      9.52 o 
  10   1   8        1.49       13.52      8.24 o 
  11   1   8       34.77       33.32     10.83 o 
  12   1   8       12.53       14.28      9.64 o 
  13   1   8       17.37       24.42     10.68 o 
 -19   2   8       25.92       12.89     10.52 o 
 -18   2   8       21.51        2.23     11.15 o 
 -17   2   8        0.24        9.12      9.12 o 
 -16   2   8       21.70       18.05     10.15 o 
 -15   2   8        1.06        4.43      7.74 o 
 -14   2   8       24.06       21.42      8.37 o 
 -13   2   8       35.55       47.44      8.37 o 
 -12   2   8        8.23        9.42      6.56 o 
 -11   2   8        0.54        1.50      6.32 o 
 -10   2   8       22.83       24.65      6.91 o 
  -9   2   8       57.69       64.78      7.52 o 
  -8   2   8      143.65      145.80      9.83 o 
  -7   2   8       88.67       78.25      7.85 o 
  -6   2   8      199.98      197.23     11.15 o 
  -5   2   8      127.81      152.36      9.30 o 
  -4   2   8      296.30      301.95     12.80 o 
  -3   2   8       19.13       12.39      4.62 o 
  -2   2   8      131.88      107.12      8.10 o 
  -1   2   8       14.99       13.96      4.95 o 
   0   2   8        1.61        2.33      3.25 o 
   1   2   8      651.34      591.61     18.80 o 
   2   2   8      156.56      157.85     10.63 o 
   3   2   8        4.99        9.27      6.25 o 
   4   2   8       59.71       70.72      8.26 o 
   5   2   8       56.00       54.35      8.56 o 
   6   2   8       13.96       21.36      7.52 o 
   7   2   8       34.04       27.73      8.51 o 
   8   2   8       15.41        4.75      8.97 o 
   9   2   8      108.03      130.37     13.24 o 
  10   2   8       33.15       13.38     10.76 o 
  11   2   8       17.52       13.36     10.92 o 
  12   2   8      125.86      139.69     15.25 o 
  13   2   8       87.64      102.62     13.38 o 
 -18   3   8        0.46       11.99      9.48 o 
 -17   3   8        3.47       17.38      8.36 o 
 -16   3   8        1.54        2.76      9.21 o 
 -15   3   8        7.77       13.88      8.80 o 
 -14   3   8       16.11       21.35      9.03 o 
 -13   3   8        3.71       12.47      6.94 o 
 -12   3   8      114.78      119.56     11.54 o 
 -11   3   8      143.44      162.77     11.83 o 
 -10   3   8      159.97      187.76     12.45 o 
  -9   3   8       68.83       65.02      8.67 o 
  -8   3   8       28.37       25.38      6.50 o 
  -7   3   8        4.62       10.40      5.55 o 
  -6   3   8      130.39      149.45     10.09 o 
  -5   3   8        1.66        1.65      5.02 o 
  -4   3   8       97.91      107.90      8.33 o 
  -3   3   8        4.88        0.77      4.33 o 
  -2   3   8       55.69       52.61      7.53 o 
  -1   3   8       79.91       81.33      8.17 o 
   0   3   8       23.96       22.26      4.51 o 
   1   3   8        2.13        9.24      5.04 o 
   2   3   8       23.05       23.80      6.01 o 
   3   3   8       20.10       17.58      6.89 o 
   4   3   8        0.70        7.02      7.02 o 
   5   3   8       74.31       62.89     10.04 o 
   6   3   8       46.20       34.47      9.21 o 
   7   3   8       42.09       35.25      9.70 o 
   8   3   8       16.77       19.53      8.64 o 
   9   3   8       41.11       23.96     11.25 o 
  10   3   8       19.58       14.00     10.44 o 
  11   3   8       25.53       43.84     11.44 o 
  12   3   8       29.27       43.22     11.51 o 
  13   3   8        2.27        0.00      9.92 o 
 -18   4   8        2.96       16.05      9.63 o 
 -17   4   8        0.20        2.96      9.76 o 
 -16   4   8       43.22       31.77     11.80 o 
 -15   4   8       53.32       64.53     11.21 o 
 -14   4   8       40.08       31.23     11.53 o 
 -13   4   8      416.67      460.32     20.71 o 
 -12   4   8       64.26       45.56     12.09 o 
 -11   4   8       18.04       22.62      8.70 o 
 -10   4   8      374.67      394.09     17.70 o 
  -9   4   8      224.45      243.41     14.19 o 
  -8   4   8      154.56      164.66     12.41 o 
  -7   4   8        6.47       13.77      6.23 o 
  -6   4   8        0.08        2.67      5.72 o 
  -5   4   8       45.63       41.13      6.92 o 
  -4   4   8        4.11        6.89      6.48 o 
  -3   4   8       26.34       31.80      5.85 o 
  -2   4   8        7.01        1.23      5.41 o 
  -1   4   8      434.60      481.25     16.07 o 
   0   4   8      111.59      125.31      8.32 o 
   1   4   8       98.26       83.43      9.14 o 
   2   4   8      138.95      117.21     10.34 o 
   3   4   8       41.24       30.63      7.38 o 
   4   4   8       21.63       22.81      7.60 o 
   5   4   8      164.58      161.07     13.14 o 
   6   4   8       23.57       16.60      8.62 o 
   7   4   8       23.32       29.63      9.67 o 
   8   4   8      111.53      130.26     13.49 o 
   9   4   8       19.08        2.86     11.37 o 
  10   4   8      104.96       72.00     14.20 o 
  11   4   8       39.33       34.23     13.12 o 
  12   4   8        0.06        1.58      9.82 o 
 -17   5   8        0.23        3.09      9.61 o 
 -16   5   8        0.24       14.16      9.00 o 
 -15   5   8       10.88       28.30      9.33 o 
 -14   5   8       57.39       45.65     12.58 o 
 -13   5   8      588.69      626.79     23.90 o 
 -12   5   8        0.05        1.96      8.69 o 
 -11   5   8      191.05      179.74     14.00 o 
 -10   5   8       64.40       65.93     10.75 o 
  -9   5   8        2.07        1.71      8.09 o 
  -8   5   8       88.50       94.73     10.32 o 
  -7   5   8        4.47        2.53      7.00 o 
  -6   5   8      115.13      104.13      9.52 o 
  -5   5   8        1.76        3.24      4.79 o 
  -4   5   8        3.12        0.00      5.73 o 
  -3   5   8       55.70       49.72      7.63 o 
  -2   5   8       16.91       28.57      6.39 o 
  -1   5   8        1.78        3.78      5.60 o 
   0   5   8       45.41       42.60      5.39 o 
   1   5   8      134.26      114.40     10.28 o 
   2   5   8       13.37       26.28      6.46 o 
   3   5   8      171.85      165.46     13.35 o 
   4   5   8       62.00       66.17     10.20 o 
   5   5   8        5.13        5.70      7.71 o 
   6   5   8        8.00        7.30      8.42 o 
   7   5   8       29.41       49.25     10.60 o 
   8   5   8       24.15       33.92      9.84 o 
   9   5   8       41.16       50.15     11.20 o 
  10   5   8        1.50        1.50      9.20 o 
  11   5   8        1.63       15.77      7.80 o 
 -16   6   8       60.12       75.95     12.82 o 
 -15   6   8       46.86       14.35     11.23 o 
 -14   6   8       66.84       60.33     12.80 o 
 -13   6   8        0.25        7.13      9.17 o 
 -12   6   8        7.33        1.39      9.66 o 
 -11   6   8        4.30        3.31      9.24 o 
 -10   6   8       24.58       25.42      9.14 o 
  -9   6   8       42.12       47.85      9.87 o 
  -8   6   8      321.13      329.72     16.55 o 
  -7   6   8       10.83        8.90      8.90 o 
  -6   6   8       30.11       43.48      7.49 o 
  -5   6   8      295.81      297.20     14.46 o 
  -4   6   8       14.71       13.98      6.92 o 
  -3   6   8       82.83       96.26      9.36 o 
  -2   6   8       71.21       58.58      9.19 o 
  -1   6   8       52.39       53.71      8.09 o 
   0   6   8       42.84       52.88      6.41 o 
   1   6   8       22.49       17.95      7.55 o 
   2   6   8       82.95       95.76     10.06 o 
   3   6   8      141.05      146.60     13.07 o 
   4   6   8       21.83       28.67      8.53 o 
   5   6   8       25.96       23.89      9.55 o 
   6   6   8       11.60       19.28     10.12 o 
   7   6   8       43.07       56.42     10.37 o 
   8   6   8        0.87        9.20      9.59 o 
   9   6   8        4.95        9.45      9.83 o 
  10   6   8        0.51        5.61     10.05 o 
 -14   7   8       20.63       30.54      9.51 o 
 -13   7   8        4.83        1.46      9.59 o 
 -12   7   8        0.92        8.55      8.55 o 
 -11   7   8        5.57       10.10     10.10 o 
 -10   7   8        5.08        8.82      8.66 o 
  -9   7   8       93.10       87.84     12.06 o 
  -8   7   8      105.77      103.97     12.76 o 
  -7   7   8      269.46      272.25     16.39 o 
  -6   7   8      171.39      171.57     12.60 o 
  -5   7   8      158.61      163.23     12.81 o 
  -4   7   8       12.52       13.31      7.56 o 
  -3   7   8       43.08       34.92      8.84 o 
  -2   7   8       24.05       21.85      8.78 o 
  -1   7   8       23.46       14.88      8.26 o 
   0   7   8       71.90       81.78     16.26 o 
   1   7   8       13.64       28.86      8.33 o 
   2   7   8       10.29       11.51      8.58 o 
   3   7   8       45.02       30.26     10.96 o 
   4   7   8       13.88       23.92      9.40 o 
   5   7   8       11.89       22.77      9.70 o 
   6   7   8        7.22        9.15     10.40 o 
   7   7   8        0.87        7.13      9.91 o 
   8   7   8        3.49        8.81      8.81 o 
   9   7   8        3.89        1.63     10.34 o 
 -13   8   8        0.24        2.29      8.61 o 
 -12   8   8        0.76        0.78     10.43 o 
 -11   8   8        0.38        0.00      8.53 o 
 -10   8   8        5.98       38.86      8.48 o 
  -9   8   8       13.78        9.72      8.43 o 
  -8   8   8       13.69       18.74      9.54 o 
  -7   8   8       63.99       69.20      9.83 o 
  -6   8   8       11.79       27.60      8.75 o 
  -5   8   8       59.52       42.93     10.49 o 
  -4   8   8      330.74      313.82     18.05 o 
  -3   8   8      251.62      280.76     16.31 o 
  -2   8   8       64.83       69.68     11.22 o 
  -1   8   8      142.58      154.62     13.86 o 
   0   8   8       22.86       19.27      7.04 o 
   1   8   8        2.23        1.36      8.32 o 
   2   8   8        9.06       13.15      8.99 o 
   3   8   8       83.94       67.66     12.70 o 
   4   8   8        1.78        1.50      8.27 o 
   5   8   8       16.05       19.47      9.59 o 
   6   8   8        6.69        8.88      8.58 o 
   7   8   8       10.60       15.67      9.95 o 
 -10   9   8       35.10       31.40      9.88 o 
  -9   9   8       13.33        4.39      9.41 o 
  -8   9   8        7.78        2.15      9.08 o 
  -7   9   8        1.05       11.66      7.67 o 
  -6   9   8        0.27        4.02      8.05 o 
  -5   9   8       57.42       49.30     11.65 o 
  -4   9   8       35.10       35.73      9.44 o 
  -3   9   8       97.72      108.26     12.17 o 
  -2   9   8       68.95       75.81     12.11 o 
  -1   9   8        5.01       15.28      8.40 o 
   0   9   8        1.46       13.77      5.80 o 
   1   9   8        0.51        2.79      7.84 o 
   2   9   8       21.25       26.89      9.08 o 
   3   9   8       22.91        6.03      9.84 o 
   4   9   8        1.69        9.35      8.57 o 
  -4  10   8        3.52        4.74      7.47 o 
  -3  10   8        0.12        4.07      7.59 o 
  -2  10   8        6.61       16.28      9.57 o 
 -19   1   9        2.86        2.99      9.74 o 
 -18   1   9        7.96        9.43      9.78 o 
 -17   1   9        9.09       13.96      8.78 o 
 -16   1   9      152.36      146.42     13.63 o 
 -15   1   9       26.59       29.01     10.06 o 
 -14   1   9       65.00       56.49     10.08 o 
 -13   1   9       29.41       22.44      7.51 o 
 -12   1   9       81.92       69.60      9.46 o 
 -11   1   9        0.25        2.99      6.21 o 
 -10   1   9       50.53       53.93      8.22 o 
  -9   1   9        8.45       13.82      6.01 o 
  -8   1   9       79.01       91.53      8.36 o 
  -7   1   9      379.00      370.10     14.26 o 
  -6   1   9       53.18       54.22      6.92 o 
  -5   1   9      154.78      169.79      9.89 o 
  -4   1   9      147.53      153.60      9.48 o 
  -3   1   9       70.90       57.06      6.58 o 
  -2   1   9        3.26        0.37      4.80 o 
  -1   1   9        0.08        1.68      4.88 o 
   0   1   9       19.26       15.50      4.03 o 
   1   1   9      128.43      123.49      9.71 o 
   2   1   9        0.85        6.62      4.51 o 
   3   1   9        1.76        7.43      5.75 o 
   4   1   9      230.66      216.65     12.77 o 
   5   1   9        2.42        7.10      7.10 o 
   6   1   9        5.43        2.20      7.63 o 
   7   1   9       46.35       65.07      9.39 o 
   8   1   9        0.30        3.08      8.13 o 
   9   1   9        0.00       20.14      7.85 o 
  10   1   9        8.45        2.73      9.70 o 
  11   1   9       17.25       38.51      9.08 o 
  12   1   9        3.31        5.88     10.25 o 
 -18   2   9       28.13       19.45     10.58 o 
 -17   2   9        0.00        9.40      9.40 o 
 -16   2   9        0.83        3.48      8.59 o 
 -15   2   9        7.37        0.00      8.00 o 
 -14   2   9       48.50       67.23      9.48 o 
 -13   2   9       76.92       73.64      9.73 o 
 -12   2   9      180.70      179.91     13.20 o 
 -11   2   9       46.40       41.17      9.50 o 
 -10   2   9       44.00       27.13      7.99 o 
  -9   2   9      673.19      698.04     20.82 o 
  -8   2   9       40.62       55.46      8.33 o 
  -7   2   9      156.21      169.11     11.20 o 
  -6   2   9      209.72      200.53     11.66 o 
  -5   2   9        0.01        0.47      5.75 o 
  -4   2   9       11.64        6.94      5.31 o 
  -3   2   9      500.69      464.24     15.16 o 
  -2   2   9        3.31        4.78      4.49 o 
  -1   2   9      115.26      118.54      9.50 o 
   0   2   9        3.48        3.78      4.07 o 
   1   2   9      145.52      138.01     10.56 o 
   2   2   9      168.48      186.53     10.84 o 
   3   2   9        2.22        0.97      6.45 o 
   4   2   9      158.99      181.08     11.92 o 
   5   2   9       20.82       12.01      7.88 o 
   6   2   9        6.17        7.51      7.20 o 
   7   2   9       25.25       32.26      9.07 o 
   8   2   9        1.83        1.27      9.12 o 
   9   2   9       34.49       16.24     10.23 o 
  10   2   9       36.32       40.43     10.82 o 
  11   2   9       69.14       98.83     12.94 o 
  12   2   9       53.17       62.29     12.75 o 
 -18   3   9        1.01       11.44      9.82 o 
 -17   3   9        0.67        4.44      8.38 o 
 -16   3   9       10.41       17.22      9.48 o 
 -15   3   9        7.48       17.20      8.79 o 
 -14   3   9       12.11        0.00      9.13 o 
 -13   3   9       33.02        9.44      9.89 o 
 -12   3   9      143.42      161.97     14.01 o 
 -11   3   9      333.50      289.70     16.53 o 
 -10   3   9      953.42     1027.21     27.03 o 
  -9   3   9      523.76      534.52     19.83 o 
  -8   3   9       21.79       18.03      8.46 o 
  -7   3   9      637.99      642.08     20.65 o 
  -6   3   9        1.84       14.81      6.35 o 
  -5   3   9      101.78      111.95      9.77 o 
  -4   3   9      159.16      166.95     10.35 o 
  -3   3   9        6.02        8.35      6.08 o 
  -2   3   9       96.56      105.13      9.29 o 
  -1   3   9      564.55      583.34     18.42 o 
   0   3   9       16.47       15.11      5.93 o 
   1   3   9        7.25        9.97      5.65 o 
   2   3   9        4.48       10.45      6.34 o 
   3   3   9       25.20       16.84      8.14 o 
   4   3   9      228.04      211.89     14.55 o 
   5   3   9        0.12        1.17      7.66 o 
   6   3   9        1.17       14.28      8.31 o 
   7   3   9       24.84       22.73      8.93 o 
   8   3   9        4.64        0.00      9.32 o 
   9   3   9      118.94      120.87     14.38 o 
  10   3   9       20.44       25.12     11.37 o 
  11   3   9       21.67       25.16     12.22 o 
 -17   4   9        2.98        3.80      9.92 o 
 -16   4   9       11.01       17.10      9.77 o 
 -15   4   9       96.32      100.97     13.86 o 
 -14   4   9      238.41      236.50     16.58 o 
 -13   4   9       20.64       19.46     10.24 o 
 -12   4   9        0.06        2.60      8.85 o 
 -11   4   9      227.06      255.47     15.44 o 
 -10   4   9      382.94      412.70     19.01 o 
  -9   4   9       22.78       33.08      8.69 o 
  -8   4   9       11.77        7.10      7.79 o 
  -7   4   9        7.70       11.83      7.15 o 
  -6   4   9       38.19       30.04      7.75 o 
  -5   4   9       95.47       80.86      9.40 o 
  -4   4   9        1.92        6.04      6.04 o 
  -3   4   9       48.54       50.48      8.18 o 
  -2   4   9       26.07       29.89      6.96 o 
  -1   4   9       66.52       50.79      9.31 o 
   0   4   9       50.86       60.09     12.56 o 
   1   4   9        2.06       11.97      5.57 o 
   2   4   9        6.37        7.21      6.66 o 
   3   4   9       47.15       43.23      9.08 o 
   4   4   9        1.52        8.17      8.17 o 
   5   4   9       39.18       26.26      9.10 o 
   6   4   9       12.35       12.69      9.28 o 
   7   4   9        7.82        4.16      9.80 o 
   8   4   9       32.07       23.11     10.97 o 
   9   4   9       68.62       64.33     12.50 o 
  10   4   9        0.31        2.29      9.15 o 
  11   4   9        0.37        1.57      9.42 o 
 -16   5   9        9.29        8.46     11.29 o 
 -15   5   9      125.76      123.14     15.34 o 
 -14   5   9      107.18       86.93     14.09 o 
 -13   5   9       70.81       97.60     12.39 o 
 -12   5   9      312.96      286.21     18.72 o 
 -11   5   9       18.19       27.63     10.47 o 
 -10   5   9       86.38       89.46     11.31 o 
  -9   5   9      360.59      350.47     18.03 o 
  -8   5   9       10.76        9.66      7.76 o 
  -7   5   9        0.04        7.01      7.30 o 
  -6   5   9        0.01        7.21      7.21 o 
  -5   5   9        4.20        7.89      5.24 o 
  -4   5   9        1.64        8.31      4.88 o 
  -3   5   9        0.49        6.87      6.87 o 
  -2   5   9       43.72       60.27      8.50 o 
  -1   5   9        4.07        1.02      7.20 o 
   0   5   9       86.84       92.31     17.13 o 
   1   5   9        4.12        8.35      7.08 o 
   2   5   9       93.38       95.58     10.71 o 
   3   5   9        0.26        4.32      7.47 o 
   4   5   9      112.50      115.94     12.50 o 
   5   5   9       21.89       20.59      9.02 o 
   6   5   9        4.59        9.30      9.14 o 
   7   5   9        5.54        8.17     10.21 o 
   8   5   9        7.78        7.63      9.48 o 
   9   5   9        0.61       10.23     10.23 o 
  10   5   9        1.38        8.01      9.32 o 
 -15   6   9       14.19       40.25      9.21 o 
 -14   6   9       33.12       31.16     11.62 o 
 -13   6   9       36.88       11.85     10.63 o 
 -12   6   9       54.23       58.17     11.45 o 
 -11   6   9        5.17        9.35      9.35 o 
 -10   6   9        4.72        4.65      8.62 o 
  -9   6   9       38.75       24.15     10.38 o 
  -8   6   9       28.12       35.08      8.99 o 
  -7   6   9      316.54      327.96     16.46 o 
  -6   6   9        9.49        9.43      7.74 o 
  -5   6   9       57.11       60.40      8.82 o 
  -4   6   9       53.15       40.20      8.95 o 
  -3   6   9        1.36        2.66      7.43 o 
  -2   6   9      236.50      231.19     14.36 o 
  -1   6   9       50.33       24.29      8.29 o 
   0   6   9       70.29       62.10      6.93 o 
   1   6   9       22.41       19.37      9.17 o 
   2   6   9      271.96      243.17     16.05 o 
   3   6   9        2.95        0.00      7.82 o 
   4   6   9        3.00        2.12      7.75 o 
   5   6   9       34.86       60.63      9.45 o 
   6   6   9       46.50       47.77     11.68 o 
   7   6   9        2.91        9.37     10.54 o 
   8   6   9       10.70       13.64      8.72 o 
   9   6   9        0.15       10.95     10.95 o 
 -14   7   9        5.05        3.88      9.53 o 
 -13   7   9        4.00        9.98      8.46 o 
 -12   7   9       24.02       20.98      9.47 o 
 -11   7   9        0.07        3.61      9.07 o 
 -10   7   9        4.82        8.38      9.04 o 
  -9   7   9       86.13       83.40     13.16 o 
  -8   7   9      186.32      223.15     14.09 o 
  -7   7   9       27.02       39.03      9.90 o 
  -6   7   9        0.14        4.77      8.08 o 
  -5   7   9       70.99       76.39     10.74 o 
  -4   7   9       64.80       41.38     10.17 o 
  -3   7   9       19.54       23.43      8.11 o 
  -2   7   9       90.55      105.98     11.25 o 
  -1   7   9        9.33       11.00      8.04 o 
   0   7   9       91.61      124.26      8.57 o 
   1   7   9        7.69        6.50      7.60 o 
   2   7   9       14.69       17.71      9.08 o 
   3   7   9        0.60        4.24      8.92 o 
   4   7   9       11.05       28.98      8.64 o 
   5   7   9       34.52       33.21     12.89 o 
   6   7   9       84.68       74.95     13.64 o 
   7   7   9       36.91       31.90     12.09 o 
 -12   8   9        9.47        8.45      9.01 o 
 -11   8   9        9.81       16.58      8.95 o 
 -10   8   9        2.92        2.17      9.24 o 
  -9   8   9        0.44        2.85      9.25 o 
  -8   8   9        3.53       10.10     10.10 o 
  -7   8   9       62.24       54.90     11.52 o 
  -6   8   9       27.36       29.63      9.43 o 
  -5   8   9       73.11       56.83     11.15 o 
  -4   8   9       21.00       33.20     10.25 o 
  -3   8   9      109.41      126.33     13.48 o 
  -2   8   9       83.44       66.87     11.79 o 
  -1   8   9       29.00       43.60      9.30 o 
   0   8   9        9.25        9.36      6.69 o 
   1   8   9       30.24       42.31      8.86 o 
   2   8   9        0.51        4.35      8.65 o 
   3   8   9        3.87       13.50      8.86 o 
   4   8   9       16.63       28.02      9.96 o 
   5   8   9        7.16        3.21      9.96 o 
  -8   9   9        2.57        2.84      8.08 o 
  -7   9   9        1.58        3.46      9.09 o 
  -6   9   9        0.35        0.70      7.99 o 
  -5   9   9       23.70       27.92      8.30 o 
  -4   9   9       13.46       14.48      8.33 o 
  -3   9   9        5.89       10.55      8.03 o 
  -2   9   9       18.14       19.35      9.04 o 
  -1   9   9       12.26        3.39      9.99 o 
   0   9   9       45.31       54.53      8.20 o 
   1   9   9       50.86       53.24     10.36 o 
   2   9   9        8.43       15.67      8.64 o 
 -18   0  10       47.96       19.93     11.36 o 
 -17   0  10      157.31      123.32     13.93 o 
 -16   0  10        3.83        6.62      9.21 o 
 -15   0  10      369.88      338.03     18.08 o 
 -14   0  10      170.14      187.79     13.79 o 
 -13   0  10      356.31      295.52     15.64 o 
 -12   0  10        1.20        8.17      6.15 o 
 -11   0  10      171.32      177.12     12.71 o 
 -10   0  10       31.20       28.47      9.66 o 
  -9   0  10        8.69        3.41      6.88 o 
  -8   0  10       62.18       67.21      9.49 o 
  -7   0  10      864.29      935.19     22.94 o 
  -6   0  10      804.54      777.09     21.59 o 
  -5   0  10      287.18      265.74     14.15 o 
  -4   0  10      632.33      603.21     17.56 o 
  -3   0  10      229.86      218.15     12.44 o 
  -2   0  10       13.56       19.59      5.69 o 
  -1   0  10       35.43       27.40      7.14 o 
   0   0  10       21.81       15.89      5.26 o 
   1   0  10       17.80       31.46      6.78 o 
   2   0  10       11.18        1.49      7.19 o 
   3   0  10       16.76        9.42      6.82 o 
   4   0  10        7.67       21.70      6.46 o 
   5   0  10        5.09       19.75      6.75 o 
   6   0  10        5.46        6.48      8.56 o 
   7   0  10        0.27        7.75      7.75 o 
   8   0  10        0.06        6.46      7.50 o 
   9   0  10       10.97       29.43      8.89 o 
  10   0  10        0.15        6.93      8.94 o 
  11   0  10       12.65       19.23      9.12 o 
 -18   1  10        0.87        9.54      9.67 o 
 -17   1  10       11.18       22.74      9.08 o 
 -16   1  10        0.63       10.10     10.10 o 
 -15   1  10       94.14       87.51     11.38 o 
 -14   1  10        0.46        8.82      8.82 o 
 -13   1  10       71.18       72.63     10.14 o 
 -12   1  10      102.43       99.20     10.28 o 
 -11   1  10        5.09        0.51      6.85 o 
 -10   1  10        4.15        5.59      5.95 o 
  -9   1  10        0.29        2.89      6.08 o 
  -8   1  10      115.69      103.01      9.77 o 
  -7   1  10      672.61      696.46     20.06 o 
  -6   1  10      211.37      193.28     12.25 o 
  -5   1  10       66.21       60.49      8.53 o 
  -4   1  10     1188.00     1208.15     26.02 o 
  -3   1  10        0.60        6.55      5.18 o 
  -2   1  10       30.57       38.56      7.70 o 
  -1   1  10      260.06      269.51     14.13 o 
   0   1  10       66.65       71.77      6.08 o 
   1   1  10       18.98        5.83      7.38 o 
   2   1  10      198.80      173.99     12.46 o 
   3   1  10        4.90        1.02      6.72 o 
   4   1  10        8.22       10.37      7.22 o 
   5   1  10       39.94       48.62      8.75 o 
   6   1  10        8.13        6.61      7.48 o 
   7   1  10        0.00        1.23      7.38 o 
   8   1  10        0.18        7.95      7.23 o 
   9   1  10        0.51        9.66      7.41 o 
  10   1  10        0.59        1.44      8.28 o 
  11   1  10        0.48        0.74      9.50 o 
 -18   2  10        2.63       12.10      7.78 o 
 -17   2  10        7.01        4.44     10.38 o 
 -16   2  10        0.12        9.58      9.58 o 
 -15   2  10       23.51       14.31      9.94 o 
 -14   2  10       31.95       32.61      9.80 o 
 -13   2  10      178.25      151.20     13.60 o 
 -12   2  10       61.77       52.79     10.47 o 
 -11   2  10      128.60      146.72     12.21 o 
 -10   2  10      104.61       97.68     10.56 o 
  -9   2  10        0.46        4.15      6.86 o 
  -8   2  10        5.90       15.72      7.94 o 
  -7   2  10     2082.00     2233.38     34.35 o 
  -6   2  10      354.45      335.25     15.45 o 
  -5   2  10        0.57        4.46      6.82 o 
  -4   2  10       15.52        2.42      7.10 o 
  -3   2  10        0.09        4.45      5.79 o 
  -2   2  10      124.75      118.01      9.72 o 
  -1   2  10      274.18      316.56     15.29 o 
   0   2  10       42.73       43.21      7.78 o 
   1   2  10      130.61       97.93     10.82 o 
   2   2  10       32.19       32.09      8.15 o 
   3   2  10        1.59        2.76      6.58 o 
   4   2  10       16.99       11.42      8.06 o 
   5   2  10       30.40       49.75      9.18 o 
   6   2  10       53.34       68.58      9.75 o 
   7   2  10       89.06       94.95     11.54 o 
   8   2  10       11.33        4.10      9.37 o 
   9   2  10        1.23        8.42      8.42 o 
  10   2  10       35.78       21.53     10.83 o 
  11   2  10        0.12        2.32      9.73 o 
 -17   3  10        0.45        5.32     10.36 o 
 -16   3  10        2.45       23.70      8.20 o 
 -15   3  10       16.24       22.96      9.03 o 
 -14   3  10        1.85       23.45      7.33 o 
 -13   3  10        9.85        0.00      9.34 o 
 -12   3  10      195.43      209.40     15.03 o 
 -11   3  10      304.65      345.00     18.36 o 
 -10   3  10       27.20       43.39     10.36 o 
  -9   3  10      632.82      716.25     23.49 o 
  -8   3  10       23.22       25.30      9.21 o 
  -7   3  10       95.21      105.79     11.12 o 
  -6   3  10       96.90      107.39     10.18 o 
  -5   3  10        8.58        5.91      6.58 o 
  -4   3  10       23.89       23.31      6.59 o 
  -3   3  10       40.92       31.41      6.77 o 
  -2   3  10      150.01      156.38     11.04 o 
  -1   3  10       60.26       44.18      8.57 o 
   0   3  10      241.05      228.08     30.68 o 
   1   3  10       16.64       11.19      6.93 o 
   2   3  10        0.62        7.03      7.03 o 
   3   3  10      123.29      148.35     11.77 o 
   4   3  10       26.92       19.25      8.33 o 
   5   3  10        0.09        5.80      7.19 o 
   6   3  10       44.20       53.12     10.05 o 
   7   3  10        2.88        2.80      8.26 o 
   8   3  10       19.67       29.01     10.00 o 
   9   3  10        4.23        1.45      9.13 o 
  10   3  10        0.04        3.83      8.59 o 
 -17   4  10       19.13        4.68     10.28 o 
 -16   4  10       39.28       53.75     11.37 o 
 -15   4  10       12.06       14.22      9.93 o 
 -14   4  10       51.75       50.15     11.52 o 
 -13   4  10        7.81       25.35      8.67 o 
 -12   4  10       75.42       70.29     12.55 o 
 -11   4  10        8.98       18.49      9.40 o 
 -10   4  10     1073.73     1099.60     30.23 o 
  -9   4  10      478.52      466.17     20.26 o 
  -8   4  10       24.68       21.26      8.41 o 
  -7   4  10        5.58        5.58      7.34 o 
  -6   4  10        1.10        5.77      6.13 o 
  -5   4  10       13.88       18.41      6.23 o 
  -4   4  10       17.19        2.44      5.64 o 
  -3   4  10       12.42       11.70      6.89 o 
  -2   4  10       67.10       73.46      8.64 o 
  -1   4  10      152.88      147.43     11.11 o 
   0   4  10        2.56        8.84      4.24 o 
   1   4  10       47.92       38.89      8.83 o 
   2   4  10       39.02       45.42      9.19 o 
   3   4  10       60.99       61.72      9.61 o 
   4   4  10        0.05        8.27      8.27 o 
   5   4  10       20.43       22.89      8.91 o 
   6   4  10       12.48        1.41      9.04 o 
   7   4  10       10.25        1.45     10.37 o 
   8   4  10       19.54       13.75     11.05 o 
   9   4  10       20.82       29.69     11.41 o 
 -16   5  10       14.66       31.53     12.01 o 
 -15   5  10       16.24        0.74     11.07 o 
 -14   5  10       47.19       29.58     11.20 o 
 -13   5  10       24.94       20.73      9.86 o 
 -12   5  10       33.96       35.16     10.99 o 
 -11   5  10        4.85        0.71      9.33 o 
 -10   5  10       51.61       51.41     11.64 o 
  -9   5  10        1.34       14.05      7.25 o 
  -8   5  10      103.64       98.95     10.55 o 
  -7   5  10       41.78       39.64      8.90 o 
  -6   5  10      244.80      265.47     14.46 o 
  -5   5  10       26.53       24.43      7.34 o 
  -4   5  10        4.88        4.81      6.48 o 
  -3   5  10       51.43       42.35      7.74 o 
  -2   5  10        8.67        4.46      6.83 o 
  -1   5  10       29.21       23.77      8.55 o 
   0   5  10        2.12        8.97      6.43 o 
   1   5  10       40.93       44.68      8.34 o 
   2   5  10        3.62        9.69      7.69 o 
   3   5  10       24.48       24.41      9.54 o 
   4   5  10        2.70        3.54      8.67 o 
   5   5  10        0.00        8.10      8.96 o 
   6   5  10       12.73        3.04     11.13 o 
   7   5  10      100.69      124.07     13.46 o 
   8   5  10        0.20        1.56     10.28 o 
 -14   6  10       32.65       21.89     11.39 o 
 -13   6  10       14.26        9.99      9.99 o 
 -12   6  10       30.28        8.22     10.93 o 
 -11   6  10        4.47        2.88      9.76 o 
 -10   6  10       10.64        2.10      9.70 o 
  -9   6  10      142.96      130.84     12.66 o 
  -8   6  10       29.13       33.59      9.92 o 
  -7   6  10      120.44      104.81     12.42 o 
  -6   6  10      374.51      332.57     16.44 o 
  -5   6  10       45.67       23.48      8.97 o 
  -4   6  10       77.63       73.42     10.45 o 
  -3   6  10      309.11      291.84     16.29 o 
  -2   6  10        3.14        8.26      8.26 o 
  -1   6  10       34.34       51.00      9.43 o 
   0   6  10       64.50       80.70      7.84 o 
   1   6  10       14.33        5.24      8.92 o 
   2   6  10        3.22       16.40      8.50 o 
   3   6  10        7.01       16.44      8.87 o 
   4   6  10        1.27       18.66      7.10 o 
   5   6  10       16.38       11.56      8.79 o 
   6   6  10       15.37       24.63     10.00 o 
   7   6  10        5.97       14.65     10.17 o 
 -13   7  10       15.90       15.63     10.40 o 
 -12   7  10       20.88        8.47     10.63 o 
 -11   7  10       12.25        4.47     10.31 o 
 -10   7  10       62.24       61.94     11.05 o 
  -9   7  10        0.03        9.00      9.49 o 
  -8   7  10       81.10       75.92     11.77 o 
  -7   7  10       35.46       28.92      9.91 o 
  -6   7  10        6.52        5.58      8.55 o 
  -5   7  10       62.83       52.22     10.09 o 
  -4   7  10      204.33      186.36     13.66 o 
  -3   7  10       46.79       29.10      9.93 o 
  -2   7  10        0.00        3.76      8.61 o 
  -1   7  10       40.13       40.07      9.77 o 
   0   7  10        4.19        2.58      6.30 o 
   1   7  10       48.29       48.41     10.40 o 
   2   7  10        0.59        3.57      7.66 o 
   3   7  10        8.19        9.76      9.02 o 
   4   7  10        7.10       14.81      8.79 o 
   5   7  10        0.01        0.00      9.66 o 
 -10   8  10        1.88        9.74      9.74 o 
  -9   8  10        9.67       15.09     10.20 o 
  -8   8  10       60.24       37.50     10.86 o 
  -7   8  10      127.57      124.69     12.87 o 
  -6   8  10        5.17        4.58      8.07 o 
  -5   8  10        5.52        2.62      9.03 o 
  -4   8  10       47.35       53.62     10.25 o 
  -3   8  10        9.17       17.52      9.08 o 
  -2   8  10        0.57       13.86      8.33 o 
  -1   8  10       43.81       47.33     10.57 o 
   0   8  10        1.37        5.72      6.13 o 
   1   8  10       26.42       14.40      9.69 o 
   2   8  10        3.50        8.26      9.63 o 
   3   8  10       40.60       28.66     12.19 o 
  -5   9  10       29.61       29.43      8.57 o 
  -4   9  10        9.66        8.67      8.49 o 
  -3   9  10        2.99        7.32      8.65 o 
 -18   1  11        0.06        4.44      8.30 o 
 -17   1  11        2.90        8.69      8.69 o 
 -16   1  11        2.28        5.59      9.65 o 
 -15   1  11        0.83        8.45      8.45 o 
 -14   1  11        8.96       11.68      8.10 o 
 -13   1  11       28.81       28.59      9.37 o 
 -12   1  11      450.34      367.62     18.99 o 
 -11   1  11       14.86       17.12      7.30 o 
 -10   1  11        2.71        1.67      7.30 o 
  -9   1  11      182.93      179.34     12.35 o 
  -8   1  11       11.38       26.44      7.10 o 
  -7   1  11      192.56      212.97     13.18 o 
  -6   1  11     1537.74     1576.03     30.85 o 
  -5   1  11      135.94      137.40     12.62 o 
  -4   1  11     2482.28     2498.37     36.29 o 
  -3   1  11      351.79      352.65     16.81 o 
  -2   1  11        1.84        4.57      7.08 o 
  -1   1  11      200.46      216.76     14.17 o 
   0   1  11       83.55       93.99      7.35 o 
   1   1  11       90.55       77.20     10.80 o 
   2   1  11      259.79      237.91     14.94 o 
   3   1  11      104.19       89.78     11.27 o 
   4   1  11        0.08        1.81      7.74 o 
   5   1  11       14.69        1.22      8.76 o 
   6   1  11        5.92       12.95      6.98 o 
   7   1  11       20.80       33.01      8.64 o 
   8   1  11        6.24       11.17      8.62 o 
   9   1  11        1.77        4.31      8.40 o 
 -17   2  11        3.24        7.55     10.00 o 
 -16   2  11        2.46        6.60      8.67 o 
 -15   2  11       20.47       20.50      9.93 o 
 -14   2  11        2.56        8.34      8.34 o 
 -13   2  11        0.90        8.33      8.33 o 
 -12   2  11        8.23        1.27      8.96 o 
 -11   2  11       53.32       45.56      9.58 o 
 -10   2  11       98.56       85.53     10.05 o 
  -9   2  11      156.14      149.83     11.94 o 
  -8   2  11       60.74       60.87     10.16 o 
  -7   2  11      199.73      180.90     13.22 o 
  -6   2  11     1594.36     1707.43     32.00 o 
  -5   2  11       12.84       12.50      9.40 o 
  -4   2  11       14.18        2.73      8.97 o 
  -3   2  11      749.41      772.59     23.15 o 
  -2   2  11        5.22       13.59      7.45 o 
  -1   2  11      509.67      535.52     20.11 o 
   0   2  11       28.88       33.05      5.61 o 
   1   2  11       43.54       42.87      8.91 o 
   2   2  11      145.75      125.75     12.24 o 
   3   2  11        4.66        3.03      7.48 o 
   4   2  11        0.31        0.00      7.97 o 
   5   2  11       24.82       21.51      9.76 o 
   6   2  11        4.31        9.47      8.67 o 
   7   2  11        6.15        8.41      9.42 o 
   8   2  11        2.23       10.16      7.41 o 
   9   2  11        0.26        2.96      8.59 o 
 -17   3  11        1.23        2.32      9.07 o 
 -16   3  11        2.11       10.66      8.63 o 
 -15   3  11        6.36        0.00      8.90 o 
 -14   3  11       37.87       36.11     11.33 o 
 -13   3  11        0.40        2.07      9.12 o 
 -12   3  11        0.02        6.11      8.83 o 
 -11   3  11       76.54       85.50     12.59 o 
 -10   3  11      359.81      337.53     18.44 o 
  -9   3  11       96.72       63.89     13.03 o 
  -8   3  11      428.16      502.54     20.31 o 
  -7   3  11       91.24      103.88     11.50 o 
  -6   3  11      343.73      341.93     16.69 o 
  -5   3  11       45.47       61.54      9.03 o 
  -4   3  11      173.18      188.68     12.31 o 
  -3   3  11       89.99       90.71     10.66 o 
  -2   3  11       27.77       37.03      7.99 o 
  -1   3  11      144.31      169.23     12.87 o 
   0   3  11       15.63        7.57      5.55 o 
   1   3  11       29.54       14.90      9.64 o 
   2   3  11       46.73       45.92      9.37 o 
   3   3  11      186.24      169.85     14.10 o 
   4   3  11        6.18        0.00      9.05 o 
   5   3  11       15.23       21.60      9.09 o 
   6   3  11       26.95       19.44      9.86 o 
   7   3  11        0.01        4.47      8.89 o 
   8   3  11        5.77       13.69      9.46 o 
   9   3  11        4.85        5.42      8.96 o 
 -16   4  11       16.17       17.35     10.52 o 
 -15   4  11       24.69       30.18     10.68 o 
 -14   4  11        4.60        9.87     10.94 o 
 -13   4  11        1.06       10.36      8.34 o 
 -12   4  11       26.86       27.37     10.04 o 
 -11   4  11       74.26       66.63     11.65 o 
 -10   4  11       56.67       64.81     12.50 o 
  -9   4  11       12.13       31.76      9.60 o 
  -8   4  11      174.06      220.27     14.85 o 
  -7   4  11      169.44      190.31     13.76 o 
  -6   4  11        5.77        3.38      7.56 o 
  -5   4  11       40.98       36.07      7.80 o 
  -4   4  11        1.07        0.56      6.76 o 
  -3   4  11      234.73      210.76     14.34 o 
  -2   4  11       41.11       27.80      9.36 o 
  -1   4  11       11.07        8.08      7.93 o 
   0   4  11       21.69       23.28      6.33 o 
   1   4  11      100.08       83.92     11.58 o 
   2   4  11        0.19        4.07      8.21 o 
   3   4  11        0.86        6.28      7.14 o 
   4   4  11        2.78        0.71      9.13 o 
   5   4  11        0.04        9.18      9.18 o 
   6   4  11       28.08       22.80     11.21 o 
   7   4  11        9.44       10.52     10.52 o 
   8   4  11        0.03        3.95      9.56 o 
 -15   5  11        2.94       11.95     10.21 o 
 -14   5  11        0.08        1.56      9.90 o 
 -13   5  11        9.40        6.91      9.72 o 
 -12   5  11        1.25        3.77      9.54 o 
 -11   5  11        1.07        9.22      9.22 o 
 -10   5  11       47.28       74.00     10.88 o 
  -9   5  11      167.31      134.52     13.39 o 
  -8   5  11       26.80       26.36      9.41 o 
  -7   5  11      416.43      428.30     19.08 o 
  -6   5  11       19.64       17.51      7.96 o 
  -5   5  11       12.72        6.83      8.27 o 
  -4   5  11        0.27        0.55      6.92 o 
  -3   5  11        6.39       14.21      8.48 o 
  -2   5  11        4.59       10.84      7.63 o 
  -1   5  11      226.14      231.03     15.46 o 
   0   5  11      282.42      274.92     12.14 o 
   1   5  11        0.12        0.00      7.07 o 
   2   5  11        6.28        2.12      8.97 o 
   3   5  11       35.13       21.10     10.70 o 
   4   5  11        3.85        7.56      8.72 o 
   5   5  11        3.07        9.33      9.71 o 
   6   5  11        5.83        2.40     10.06 o 
   7   5  11        1.52        2.42     10.98 o 
 -13   6  11        0.03        1.60      9.33 o 
 -12   6  11       20.88       26.19     10.63 o 
 -11   6  11        1.79        9.84      9.84 o 
 -10   6  11       40.52       21.60     11.98 o 
  -9   6  11       85.42       86.42     12.64 o 
  -8   6  11        0.90       14.53      7.54 o 
  -7   6  11        0.85        9.48      7.97 o 
  -6   6  11        1.66        5.52      7.49 o 
  -5   6  11       32.95       26.71      8.32 o 
  -4   6  11       63.01       62.98      9.48 o 
  -3   6  11       66.12       65.93     10.85 o 
  -2   6  11        0.87        6.95      8.06 o 
  -1   6  11        1.39        8.56      8.56 o 
   0   6  11        2.18        3.61      5.90 o 
   1   6  11       25.07       32.67      9.92 o 
   2   6  11        2.62        6.57      8.04 o 
   3   6  11        0.18       17.39      8.89 o 
   4   6  11        3.75        4.72      9.96 o 
   5   6  11        1.21        4.83      9.44 o 
 -11   7  11        9.93        1.53      9.77 o 
 -10   7  11       31.87       41.20      9.09 o 
  -9   7  11       25.76       27.65      8.42 o 
  -8   7  11       10.86       19.82      8.67 o 
  -7   7  11        3.62        1.99      7.66 o 
  -6   7  11       34.31       28.41      8.59 o 
  -5   7  11       16.80       12.78      8.76 o 
  -4   7  11       21.46        9.65      9.84 o 
  -3   7  11       47.01       49.97      8.36 o 
  -2   7  11       23.46       25.79      9.93 o 
  -1   7  11        8.88       31.20      9.19 o 
   0   7  11       50.75       49.04      7.61 o 
   1   7  11        4.64        4.31      9.19 o 
   2   7  11       22.24       30.82      8.41 o 
   3   7  11        9.66       11.71      8.42 o 
  -8   8  11       24.09       10.48     10.10 o 
  -7   8  11       17.77       24.54      8.04 o 
  -6   8  11        5.44        3.33      8.20 o 
  -5   8  11        1.31        5.28      8.47 o 
  -4   8  11        2.76        0.00      8.42 o 
  -3   8  11       25.78       28.66      8.97 o 
  -2   8  11        0.69        9.46      9.46 o 
  -1   8  11        0.26        8.69      8.69 o 
   0   8  11        7.61        7.16      6.46 o 
 -17   0  12        9.78        1.40     10.66 o 
 -16   0  12        9.77       17.14      8.22 o 
 -15   0  12        8.12       14.05      8.58 o 
 -14   0  12      108.94      117.14     12.50 o 
 -13   0  12       92.98       77.79     11.34 o 
 -12   0  12        6.72        1.80      9.11 o 
 -11   0  12       84.00       83.42     10.31 o 
 -10   0  12      173.82      189.33     13.48 o 
  -9   0  12      148.54      158.23     12.73 o 
  -8   0  12       76.24       81.42     10.99 o 
  -7   0  12      468.44      441.23     17.68 o 
  -6   0  12      877.26      827.74     24.28 o 
  -5   0  12        5.84        6.70      8.75 o 
  -4   0  12      648.87      696.19     22.87 o 
  -3   0  12     4455.81     4504.71     57.33 o 
  -2   0  12      722.24      702.69     23.91 o 
  -1   0  12        0.25        2.17      6.65 o 
   0   0  12       46.40       42.92      6.73 o 
   1   0  12        1.95        6.55      7.48 o 
   2   0  12       49.69       36.67      9.09 o 
   3   0  12       74.01       58.79     12.09 o 
   4   0  12       29.97       36.44      9.93 o 
   5   0  12       54.46       47.72     11.11 o 
   6   0  12       19.55       11.39      9.12 o 
   7   0  12       38.24       36.88      9.72 o 
   8   0  12       10.63       28.44      8.47 o 
 -17   1  12        1.08        5.86      9.35 o 
 -16   1  12        8.46        2.16      9.33 o 
 -15   1  12        1.20        8.21      8.21 o 
 -14   1  12        9.75        0.00      8.89 o 
 -13   1  12       17.26        6.49      9.60 o 
 -12   1  12        0.22       16.39      6.81 o 
 -11   1  12       28.09       12.19      8.13 o 
 -10   1  12        5.39       12.43      7.01 o 
  -9   1  12       13.19       11.56      6.81 o 
  -8   1  12        1.69        7.94      8.44 o 
  -7   1  12      131.38      171.53     12.36 o 
  -6   1  12        0.00        6.76      8.60 o 
  -5   1  12       44.22       39.14      9.65 o 
  -4   1  12        8.67       10.53      9.13 o 
  -3   1  12       77.11       62.33     11.08 o 
  -2   1  12        0.04        8.32      8.32 o 
  -1   1  12       64.51       73.62     10.73 o 
   0   1  12      168.51      176.93     23.08 o 
   1   1  12       27.65       15.78      9.53 o 
   2   1  12        0.03        0.65      7.38 o 
   3   1  12       61.64       61.33     10.51 o 
   4   1  12       41.59       29.23      9.74 o 
   5   1  12        2.05        8.85      8.85 o 
   6   1  12        0.10        7.53      9.24 o 
   7   1  12        3.94       16.87      8.10 o 
   8   1  12        3.58        5.72      9.04 o 
 -16   2  12        2.64        3.75      9.40 o 
 -15   2  12       10.41        2.21      9.17 o 
 -14   2  12        2.29        6.44      9.11 o 
 -13   2  12        2.64        4.83      8.12 o 
 -12   2  12        0.09        0.00      8.33 o 
 -11   2  12        4.86        4.51      8.51 o 
 -10   2  12       38.02       42.75      9.64 o 
  -9   2  12       61.92       56.42     10.04 o 
  -8   2  12      111.75      131.47     11.09 o 
  -7   2  12       24.97       19.55     10.00 o 
  -6   2  12        2.61        8.86      9.15 o 
  -5   2  12      554.97      557.22     21.23 o 
  -4   2  12        5.86        8.47      8.71 o 
  -3   2  12       90.50       74.61     10.54 o 
  -2   2  12      105.61      116.65     12.35 o 
  -1   2  12      438.16      513.79     21.11 o 
   0   2  12      224.94      236.97     11.44 o 
   1   2  12       24.06       21.67      8.72 o 
   2   2  12       22.26       19.71      7.29 o 
   3   2  12        6.22       11.18      7.83 o 
   4   2  12       69.84       50.71     10.52 o 
   5   2  12       17.76        7.69      9.61 o 
   6   2  12       48.97       22.92     10.86 o 
   7   2  12        0.39       20.56      8.71 o 
 -16   3  12        5.61       10.86     10.86 o 
 -15   3  12       35.10       26.83     10.59 o 
 -14   3  12        0.80       18.01      7.77 o 
 -13   3  12       19.89       24.94     10.09 o 
 -12   3  12       40.99       73.77      9.77 o 
 -11   3  12       40.39       37.77     11.13 o 
 -10   3  12       11.18       14.44     10.29 o 
  -9   3  12      227.76      250.14     16.37 o 
  -8   3  12       94.14       82.38     12.21 o 
  -7   3  12       58.09       58.15     10.93 o 
  -6   3  12      325.01      343.90     17.91 o 
  -5   3  12        1.15        4.07      7.35 o 
  -4   3  12       69.63       43.73      9.42 o 
  -3   3  12       12.40        9.42      8.76 o 
  -2   3  12        1.00        2.90      7.43 o 
  -1   3  12       93.53       86.03     12.09 o 
   0   3  12      173.74      187.67     23.40 o 
   1   3  12        5.23       16.20      8.25 o 
   2   3  12       47.93       41.43     10.70 o 
   3   3  12       62.21       55.75     11.78 o 
   4   3  12        5.34        5.07      9.09 o 
   5   3  12        2.52        5.20      9.37 o 
   6   3  12       44.43       19.66     11.62 o 
   7   3  12        0.25        6.14      9.63 o 
 -15   4  12       14.73       12.74     11.14 o 
 -14   4  12        0.10        7.06      9.51 o 
 -13   4  12        3.22        3.12      9.35 o 
 -12   4  12        3.32        3.78     10.11 o 
 -11   4  12        0.50        7.42      8.68 o 
 -10   4  12        0.02        8.73      9.04 o 
  -9   4  12        4.53        7.06      9.40 o 
  -8   4  12       94.20       98.49     12.71 o 
  -7   4  12       22.22       12.91     10.39 o 
  -6   4  12       31.96       24.19      9.21 o 
  -5   4  12       48.25       43.55      9.51 o 
  -4   4  12       49.69       69.06      9.41 o 
  -3   4  12        4.03        9.81      8.31 o 
  -2   4  12       33.55       32.47      9.67 o 
  -1   4  12       38.70       43.92      9.84 o 
   0   4  12       65.82       60.31      7.64 o 
   1   4  12        7.03       11.84      8.88 o 
   2   4  12       74.74       77.73     11.67 o 
   3   4  12      106.40       98.70     12.39 o 
   4   4  12       54.28       56.62     13.31 o 
   5   4  12        3.07        2.37      9.27 o 
   6   4  12        1.80       21.41      8.53 o 
 -14   5  12       11.30       16.10     10.15 o 
 -13   5  12        0.74        0.82      8.76 o 
 -12   5  12        0.34        7.83      9.41 o 
 -11   5  12        0.43        2.27     10.46 o 
 -10   5  12       54.33       44.30     11.47 o 
  -9   5  12        0.63        9.87      9.87 o 
  -8   5  12        5.72        4.76      8.51 o 
  -7   5  12       45.07       55.23     10.49 o 
  -6   5  12       15.99        6.13      8.76 o 
  -5   5  12        1.19        8.38      8.38 o 
  -4   5  12       76.77       84.15     10.89 o 
  -3   5  12        5.83        8.31      7.68 o 
  -2   5  12       94.18       90.95     11.25 o 
  -1   5  12        0.14        7.84      9.24 o 
   0   5  12        0.00        2.02      5.95 o 
   1   5  12       28.06       32.77      9.63 o 
   2   5  12        4.90        2.23      9.58 o 
   3   5  12        0.00        3.07      9.42 o 
   4   5  12        1.81        2.38      9.21 o 
   5   5  12        0.55       14.55      8.85 o 
 -12   6  12       41.46       48.05     11.92 o 
 -11   6  12        0.04        9.24      8.82 o 
 -10   6  12       64.32       72.04     12.07 o 
  -9   6  12        5.56        2.16      9.14 o 
  -8   6  12        0.76        0.69      8.16 o 
  -7   6  12        0.62        5.24      7.82 o 
  -6   6  12       42.01       28.92     10.25 o 
  -5   6  12        3.57       10.84      7.97 o 
  -4   6  12        8.11       10.98      8.67 o 
  -3   6  12        0.35       12.54      8.58 o 
  -2   6  12      106.70      113.99     13.40 o 
  -1   6  12        6.92        2.04     10.03 o 
   0   6  12       80.21       68.43     12.30 o 
   1   6  12        3.77        0.71      8.57 o 
   2   6  12        3.45        9.34      9.34 o 
   3   6  12       11.04       15.78      8.03 o 
  -9   7  12        0.02       10.05      7.57 o 
  -8   7  12        3.89       11.85      8.85 o 
  -7   7  12        1.91       10.14      7.30 o 
  -6   7  12       12.07       10.60      8.54 o 
  -5   7  12       22.56       33.65      8.79 o 
  -4   7  12       34.36       28.56     10.05 o 
  -3   7  12        3.48       10.08      7.80 o 
  -2   7  12        5.07        6.15      8.66 o 
  -1   7  12       32.40       22.52     10.64 o 
   0   7  12        0.15        8.04     11.58 o 
 -15   1  13        1.34        4.96      9.81 o 
 -14   1  13       19.79       16.67     10.19 o 
 -13   1  13        0.22       12.18      8.15 o 
 -12   1  13       11.24       11.26      8.98 o 
 -11   1  13      218.79      206.01     15.11 o 
 -10   1  13        1.31        6.94      8.48 o 
  -9   1  13       13.57       16.16      8.12 o 
  -8   1  13       12.22       19.07      9.04 o 
  -7   1  13       26.69       32.99      9.33 o 
  -6   1  13       26.42       25.41      9.23 o 
  -5   1  13      186.48      187.32     13.62 o 
  -4   1  13       18.50       23.57      8.82 o 
  -3   1  13        8.43        1.72      8.67 o 
  -2   1  13       10.44        1.21      8.99 o 
  -1   1  13       75.87       74.71     12.51 o 
   0   1  13      106.68      109.41      9.24 o 
   1   1  13       92.74      103.71     11.45 o 
   2   1  13      171.16      173.48     14.12 o 
   3   1  13        2.72        2.01      8.49 o 
   4   1  13        5.62        4.13      7.31 o 
   5   1  13       23.60       20.98      9.66 o 
   6   1  13       35.33       48.25      9.85 o 
 -15   2  13       18.40       14.95      9.74 o 
 -14   2  13        4.08        9.10      9.10 o 
 -13   2  13       10.14       10.02      8.88 o 
 -12   2  13        0.68        1.44      9.34 o 
 -11   2  13        1.10        4.12      8.25 o 
 -10   2  13        5.00        1.31      9.30 o 
  -9   2  13       56.32       56.45     10.06 o 
  -8   2  13        0.03        1.98      7.81 o 
  -7   2  13        9.93       10.83      9.06 o 
  -6   2  13        0.08        0.66      7.76 o 
  -5   2  13        0.75        3.83      7.73 o 
  -4   2  13       12.45       23.66      8.24 o 
  -3   2  13       97.91       98.56     11.72 o 
  -2   2  13       27.60       21.65      9.20 o 
  -1   2  13       83.91      101.22     12.85 o 
   0   2  13      255.59      273.31     12.11 o 
   1   2  13       62.86       53.50     10.64 o 
   2   2  13        4.65        5.46      8.79 o 
   3   2  13        3.39        3.51      8.69 o 
   4   2  13        4.10       14.30      7.68 o 
   5   2  13       15.57       27.64      8.61 o 
 -14   3  13        0.64        3.87      9.26 o 
 -13   3  13        7.27       13.70      9.75 o 
 -12   3  13       14.86       14.98     10.28 o 
 -11   3  13       14.10        2.95      9.66 o 
 -10   3  13        0.97        2.91      8.64 o 
  -9   3  13        0.16        5.79      9.11 o 
  -8   3  13        0.58        9.27      8.40 o 
  -7   3  13       30.51       42.88     10.90 o 
  -6   3  13       28.20       43.32      9.60 o 
  -5   3  13        5.83        0.62      7.69 o 
  -4   3  13       18.88       34.21      8.50 o 
  -3   3  13        2.88        8.75      7.84 o 
  -2   3  13       18.35       17.42      9.13 o 
  -1   3  13        9.35       20.69      7.92 o 
   0   3  13       10.70       24.30      9.24 o 
   1   3  13        9.18        4.33      8.52 o 
   2   3  13      105.98      120.33     12.91 o 
   3   3  13       80.63       81.24     12.40 o 
   4   3  13      101.77      133.87     13.80 o 
   5   3  13       34.72       49.06     10.90 o 
 -13   4  13        0.02        5.60      9.58 o 
 -12   4  13        2.65       11.26     11.26 o 
 -11   4  13        0.89        1.52      9.22 o 
 -10   4  13        8.41        3.07      9.82 o 
  -9   4  13        5.39       10.09     10.09 o 
  -8   4  13        1.17        2.85      7.80 o 
  -7   4  13       88.72       67.42     12.09 o 
  -6   4  13      117.47       91.23     12.31 o 
  -5   4  13       27.32       32.34      8.56 o 
  -4   4  13        9.66       11.00      8.37 o 
  -3   4  13       21.24        7.26      8.52 o 
  -2   4  13       10.83        7.18      8.34 o 
  -1   4  13        8.00        5.39      8.81 o 
   0   4  13        0.03        5.91      7.50 o 
   1   4  13        0.24        9.25      9.25 o 
   2   4  13       30.60       16.91     10.30 o 
   3   4  13       25.42       38.41     10.70 o 
   4   4  13        2.24       17.46      8.19 o 
 -12   5  13        1.29        4.80     10.62 o 
 -11   5  13        0.01        8.64      9.97 o 
 -10   5  13       73.94      104.11     13.04 o 
  -9   5  13       82.47       95.08     12.60 o 
  -8   5  13       36.42       18.24     10.67 o 
  -7   5  13        4.54       23.42      8.34 o 
  -6   5  13       72.76       62.64     11.24 o 
  -5   5  13        0.73        0.66      7.05 o 
  -4   5  13        2.91        8.57      8.57 o 
  -3   5  13       73.13       89.35     11.93 o 
  -2   5  13        4.09        5.46      8.69 o 
  -1   5  13       14.24       12.44      9.41 o 
   0   5  13       12.67        3.70      6.73 o 
   1   5  13        9.11       18.76      8.89 o 
   2   5  13        6.13       10.05     10.05 o 
  -9   6  13       35.99       29.14     10.36 o 
  -8   6  13        0.45       15.39      7.96 o 
  -7   6  13       33.38       16.86     10.23 o 
  -6   6  13       12.77       23.24      8.75 o 
  -5   6  13       31.78       36.58      8.92 o 
  -4   6  13       15.70        0.70      9.76 o 
  -3   6  13        0.80        8.39      8.39 o 
  -2   6  13       17.42       11.15      9.79 o 
  -1   6  13        1.95        0.72      8.99 o 
   0   6  13        2.64        6.98      8.77 o 
 -14   0  14       60.04       73.47     11.20 o 
 -13   0  14        3.06        2.63      8.55 o 
 -12   0  14        0.03        5.88      8.12 o 
 -11   0  14       74.85       93.17     11.01 o 
 -10   0  14        1.63        8.32      8.32 o 
  -9   0  14        5.97        5.65      8.48 o 
  -8   0  14      233.87      271.05     15.57 o 
  -7   0  14       72.68       79.37     14.20 o 
  -6   0  14       59.78       58.12      9.38 o 
  -5   0  14        8.02        5.71      8.60 o 
  -4   0  14        0.15        6.16      9.03 o 
  -3   0  14      116.12       92.81     14.22 o 
  -2   0  14       66.34       72.63     11.20 o 
  -1   0  14        7.32        5.78      9.10 o 
   0   0  14       33.89       43.94     11.19 o 
   1   0  14        3.13        1.34      7.27 o 
   2   0  14       18.83       27.95      8.66 o 
   3   0  14        0.07        8.64      8.64 o 
   4   0  14       14.27       21.34      9.24 o 
 -14   1  14        0.09       18.38      7.19 o 
 -13   1  14        7.72        6.28      9.43 o 
 -12   1  14       32.97       19.92      9.49 o 
 -11   1  14        0.31        8.13      9.48 o 
 -10   1  14        0.07        1.97      7.87 o 
  -9   1  14       65.70       63.98     10.62 o 
  -8   1  14        0.46        2.62      8.70 o 
  -7   1  14        4.95        9.82      9.82 o 
  -6   1  14       55.27       59.20     10.06 o 
  -5   1  14        7.82       10.96      7.70 o 
  -4   1  14       48.95       47.53     10.63 o 
  -3   1  14        0.51        2.53      7.78 o 
  -2   1  14       14.94        9.15      9.43 o 
  -1   1  14       47.91       63.59     11.98 o 
   0   1  14       33.90       26.30      8.06 o 
   1   1  14        6.70        5.54      8.75 o 
   2   1  14        3.56       10.82     10.82 o 
   3   1  14        2.04        8.40      8.60 o 
 -13   2  14       20.81       26.58      9.60 o 
 -12   2  14       14.53       13.83     10.44 o 
 -11   2  14        6.50        5.72     10.48 o 
 -10   2  14       45.03       35.19     10.70 o 
  -9   2  14        2.38       20.15      7.00 o 
  -8   2  14       36.19       51.41      8.65 o 
  -7   2  14        2.81        6.81      9.51 o 
  -6   2  14       19.38       32.36      9.23 o 
  -5   2  14       24.86       36.30     10.28 o 
  -4   2  14       33.41       17.16     10.15 o 
  -3   2  14       18.31        7.56     10.33 o 
  -2   2  14       20.55       39.05     10.15 o 
  -1   2  14      174.56      178.27     16.64 o 
   0   2  14       22.67       14.79      7.00 o 
   1   2  14        0.56        2.81      8.63 o 
   2   2  14       13.87        8.58      9.32 o 
   3   2  14        6.90        9.48      9.48 o 
 -13   3  14       16.55       29.74      9.63 o 
 -12   3  14        2.02       19.43      8.75 o 
 -11   3  14        4.12       11.51      9.33 o 
 -10   3  14       25.30       46.47     11.23 o 
  -9   3  14        4.71        4.55      9.42 o 
  -8   3  14       70.85       91.03     13.19 o 
  -7   3  14       10.85       11.18     10.27 o 
  -6   3  14        6.31        6.44      9.21 o 
  -5   3  14        2.86        8.39      8.13 o 
  -4   3  14        2.75        3.42      7.33 o 
  -3   3  14        0.07       14.34      7.43 o 
  -2   3  14       79.60       96.82     12.48 o 
  -1   3  14        3.11        5.89     10.17 o 
   0   3  14        0.42        5.35      7.15 o 
   1   3  14       43.29       68.07     11.31 o 
   2   3  14       16.88        8.37      9.84 o 
 -11   4  14       12.26       17.64     10.32 o 
 -10   4  14        4.39        9.67      9.67 o 
  -9   4  14        2.63        0.00      9.71 o 
  -8   4  14       15.71       17.22     11.17 o 
  -7   4  14        0.36        0.00      8.67 o 
  -6   4  14       15.89       13.94      8.03 o 
  -5   4  14        0.99        9.21      7.98 o 
  -4   4  14        2.03        8.99      7.44 o 
  -3   4  14        1.89        3.46      8.57 o 
  -2   4  14       18.01        7.53      9.88 o 
  -1   4  14        0.68        2.16      8.20 o 
   0   4  14        1.26        2.19      6.08 o 
   1   4  14       13.75        3.88     10.17 o 
  -9   5  14        9.68        0.75      9.92 o 
  -8   5  14        0.01        8.60      8.60 o 
  -7   5  14       13.33        4.10      8.90 o 
  -6   5  14        1.08        7.36      8.53 o 
  -5   5  14        4.64       18.97      7.17 o 
  -4   5  14        0.14       19.57      7.94 o 
  -3   5  14       13.67        4.90      8.97 o 
  -2   5  14        9.21        0.70      9.56 o 
 -12   1  15        8.30       14.00     10.48 o 
 -11   1  15       16.34       46.46      9.95 o 
 -10   1  15       12.51        7.55      9.75 o 
  -9   1  15       27.52       22.63      8.93 o 
  -8   1  15        4.58        4.79      9.11 o 
  -7   1  15        7.63       16.01      8.35 o 
  -6   1  15        0.00        2.56      6.74 o 
  -5   1  15       14.02       21.75      9.33 o 
  -4   1  15       35.00       43.38     10.61 o 
  -3   1  15       49.86       58.72     10.93 o 
  -2   1  15        0.77        0.66      8.73 o 
  -1   1  15       33.46       38.89     10.59 o 
   0   1  15        1.34        8.59      5.61 o 
 -11   2  15       37.50       49.97     10.42 o 
 -10   2  15        0.18        1.47      8.65 o 
  -9   2  15        3.43        8.64      8.31 o 
  -8   2  15        1.16       10.37     10.37 o 
  -7   2  15        0.13        5.71      8.56 o 
  -6   2  15        0.03        8.39      8.39 o 
  -5   2  15       88.34       83.09     13.87 o 
  -4   2  15       14.05       21.82      8.33 o 
  -3   2  15       17.75       32.99     10.05 o 
  -2   2  15       13.34       24.62      9.48 o 
  -1   2  15        2.01       14.50      8.72 o 
   0   2  15        3.23        0.38      6.09 o 
  -9   3  15        5.53       11.37     11.37 o 
  -8   3  15        6.02        0.79      9.98 o 
  -7   3  15       36.79       44.95     11.79 o 
  -6   3  15        2.27        1.53      9.17 o 
  -5   3  15        0.30        1.99      7.03 o 
  -4   3  15        2.06        2.86      8.58 o 
  -3   3  15        2.96       15.95      7.97 o 
  -2   3  15        5.32       10.54      9.10 o 
                                                 
